# Supplementary material for: Repression of ZCT1, ZCT2 and ZCT3 affects expression of terpenoid indole alkaloid biosynthetic and regulatory genes
Source: PeerJ. 2021 Jul 2;9:e11624. doi: 10.7717/peerj.11624 (PMC8256811; doi:10.7717/peerj.11624)
Supplement: Supplemental Information 1 — Control hairy root cultures carrying the XVE-pOpOff2 empty vector and the XPZ28 and XPZ38 hairy root cultures carrying the XPZ RNAi construct designed to reduce expression of all three ZCT genes were grown on media supplemented with either 0 or 20 µM beta-estradiol for the indicated times. Three separate cultures (biological replicates) were grown and harvested for each hairy root line, media and time point. RNA was isolated from each tissue sample and cDNA generated from those RNA preparations. Each cDNA preparation was used as the starting for two PCR reactions, so that there were two technical replicates for each of the three biological replicates for each hairy root line, culture condition and timepoint. The crossing point (Cp) is given for each of these PCR reactions. [file peerj-09-11624-s001.xlsx]

## Sheet: Sheet1
							Control hairy root cultures								XPZ28 ZCT RNAi hairy root cultures								XPZ38 ZCT RNAi hairy root cultures
Hairy root culture	Gene being analyzed	Biological replicate	Technical replicate	Time after addition of beta-estradiol	Beta-estradiol concentration		Cp	Average Cp for technical replicates	Geomean of Cp for EF1 and UBQ11	Normalized Cp for technical replicates (= average Cp for technical replicates for indicated gene minus geometric mean of Cp for EF1 and UBQ11 in the same hairy root culture)	Average of normalized Cp for all three biological replicates	STD DEV of normalized Cp for all three biological replicates	∆∆CT (= normalized Cp at 0 hour timepoint minus normalized Cp for same hairy root line and beta-estradiol concentration at indicated timepoint)		Cp	Average Cp for technical replicates	Geomean of Cp for EF1 and UBQ11	Normalized Cp for technical replicates (= average Cp for technical replicates for indicated gene minus geometric mean of Cp for EF1 and UBQ11 in the same hairy root culture)	Average of normalized Cp for all three biological replicates	STD DEV of normalized Cp for all three biological replicates	∆∆CT (= normalized Cp at 0 hour timepoint minus normalized Cp for same hairy root line and beta-estradiol concentration at indicated timepoint)		Cp	Average Cp for technical replicates	Geomean of Cp for EF1 and UBQ11	Normalized Cp for technical replicates (= average Cp for technical replicates for indicated gene minus geometric mean of Cp for EF1 and UBQ11 in the same hairy root culture)	Average of normalized Cp for all three biological replicates	STD DEV of normalized Cp for all three biological replicates	∆∆CT (= normalized Cp at 0 hour timepoint minus normalized Cp for same hairy root line and beta-estradiol concentration at indicated timepoint)
1	EF1	1	1	0 h	N/A		15.97	15.965	15.8948						16.79	16.77	16.3754						16.72	16.75	16.4473
1	EF1	1	2	0 h	N/A		15.96								16.75								16.78
2	EF1	2	1	0 h	N/A		16.55	16.515	16.2783						16.5	16.38	16.0772						16.84	16.69	16.4736
2	EF1	2	2	0 h	N/A		16.48								16.26								16.54
3	EF1	3	1	0 h	N/A		16.55	16.415	16.292						16.59	16.605	16.3175						16.67	16.73	16.0173
3	EF1	3	2	0 h	N/A		16.28								16.62								16.79
4	EF1	1	1	6 h	0 µM		16.43	16.29	16.1166						15.87	16.005	15.7835						16.31	16.285	16.0178
4	EF1	1	2	6 h	0 µM		16.15								16.14								16.26
5	EF1	2	1	6 h	0 µM		16.42	16.31	16.0072						16.05	16.065	15.7672						16.65	16.64	16.2556
5	EF1	2	2	6 h	0 µM		16.2								16.08								16.63
6	EF1	3	1	6 h	0 µM		16.79	16.685	16.3823						16.52	16.5	16.0308						16.69	16.73	16.366
6	EF1	3	2	6 h	0 µM		16.58								16.48								16.77
7	EF1	1	1	6 h	20 µM		16.65	16.645	16.2708						16.68	16.73	16.3865						16.61	16.73	16.4654
7	EF1	1	2	6 h	20 µM		16.64								16.78								16.85
8	EF1	2	1	6 h	20 µM		16.45	16.355	16.1284						16.48	16.29	16.2575						16.86	16.78	16.2929
8	EF1	2	2	6 h	20 µM		16.26								16.1								16.7
9	EF1	3	1	6 h	20 µM		16.67	16.655	16.4917						16.25	16.245	16.1371						16.18	16.24	15.8452
9	EF1	3	2	6 h	20 µM		16.64								16.24								16.3
10	EF1	1	1	12 h	0 µM		16.16	16.075	16.0274						16.63	16.7	16.4735						16.61	16.37	16.0748
10	EF1	1	2	12 h	0 µM		15.99								16.77								16.13
11	EF1	2	1	12 h	0 µM		16.07	15.92	15.9724						15.75	15.995	15.9173						16.19	16.18	15.9686
11	EF1	2	2	12 h	0 µM		15.77								16.24								16.17
12	EF1	3	1	12 h	0 µM		16.59	16.365	16.2521						16.59	16.39	16.0106						16.8	16.755	16.4242
12	EF1	3	2	12 h	0 µM		16.14								16.19								16.71
13	EF1	1	1	12 h	20 µM		16.44	16.435	16.4125						17.18	17.195	16.8898						16.84	16.86	16.6563
13	EF1	1	2	12 h	20 µM		16.43								17.21								16.88
14	EF1	2	1	12 h	20 µM		16.13	16.32	16.3125						17.25	17.435	17.2085						16.44	16.295	16.0634
14	EF1	2	2	12 h	20 µM		16.51								17.62								16.15
15	EF1	3	1	12 h	20 µM		16.61	16.625	16.4213						16.08	16.12	16.2098						16.88	16.96	16.6649
15	EF1	3	2	12 h	20 µM		16.64								16.16								17.04
16	EF1	1	1	24 h	0 µM		16.13	16.13	16.1525						16.63	16.705	16.3513						16.57	16.54	16.0322
16	EF1	1	2	24 h	0 µM		16.13								16.78								16.51
17	EF1	2	1	24 h	0 µM		15.43	15.78	15.8498						16.33	16.41	16.1021						16.52	16.4	16.1658
17	EF1	2	2	24 h	0 µM		16.13								16.49								16.28
18	EF1	3	1	24 h	0 µM		15.98	16.055	16.1298						16.43	16.555	16.1629						16.61	16.605	16.3429
18	EF1	3	2	24 h	0 µM		16.13								16.68								16.6
19	EF1	1	1	24 h	20 µM		15.32	15.67	15.6975						16.7	16.625	16.4541						16.29	16.37	16.0085
19	EF1	1	2	24 h	20 µM		16.02								16.55								16.45
20	EF1	2	1	24 h	20 µM		15.2	15.48	15.7403						16.56	16.555	16.3487						16.66	16.76	16.4827
20	EF1	2	2	24 h	20 µM		15.76								16.55								16.86
21	EF1	3	1	24 h	20 µM		16.44	16.385	16.3048						15.97	16.04	16.015						16.52	16.48	16.2408
21	EF1	3	2	24 h	20 µM		16.33								16.11								16.44
22	EF1	1	1	48 h	0 µM		16.02	16.25	16.1396						16.59	16.61	16.164						17.59	17.41	16.8381
22	EF1	1	2	48 h	0 µM		16.48								16.63								17.23
23	EF1	2	1	48 h	0 µM		16.08	16.31	16.2198						16.67	16.655	16.3191						16.66	16.605	16.4745
23	EF1	2	2	48 h	0 µM		16.54								16.64								16.55
24	EF1	3	1	48 h	0 µM		16.42	16.43	16.173						16.45	16.51	16.4499						16.54	16.55	16.2039
24	EF1	3	2	48 h	0 µM		16.44								16.57								16.56
25	EF1	1	1	48 h	20 µM		16.64	16.595	16.5424						16.22	16.255	16.2275						17.24	17.085	16.856
25	EF1	1	2	48 h	20 µM		16.55								16.29								16.93
26	EF1	2	1	48 h	20 µM		15.83	15.855	15.87						16.39	16.385	16.42						16.93	16.815	16.4536
26	EF1	2	2	48 h	20 µM		15.88								16.38								16.7
27	EF1	3	1	48 h	20 µM		15.84	15.865	15.8074						16.44	16.36	16.3775						20.97	20.825	20.825
27	EF1	3	2	48 h	20 µM		15.89								16.28								20.68
28	EF1	1	1	72 h	0 µM		15.79	15.49	15.5524						16.62	16.62	16.3325						16.18	16.31	15.8767
28	EF1	1	2	72 h	0 µM		15.19								16.62								16.44
29	EF1	2	1	72 h	0 µM		15.95	15.93	15.9874						16.42	16.58	16.4747						16.72	16.57	16.1317
29	EF1	2	2	72 h	0 µM		15.91								16.74								16.42
30	EF1	3	1	72 h	0 µM		16.33	16.235	16.1573						16.6	16.63	16.2276						16.45	16.38	16.067
30	EF1	3	2	72 h	0 µM		16.14								16.66								16.31
31	EF1	1	1	72 h	20 µM		15.8	15.85	15.4653						16.69	16.655	16.4538						16.31	16.3	15.9436
31	EF1	1	2	72 h	20 µM		15.9								16.62								16.29
32	EF1	2	1	72 h	20 µM		15.82	15.83	15.7649						16.55	16.565	16.2469						16.5	16.595	16.1001
32	EF1	2	2	72 h	20 µM		15.84								16.58								16.69
33	EF1	3	1	72 h	20 µM		16.05	16.095	15.9367						16.46	16.715	16.4606						16.46	16.365	16.1004
33	EF1	3	2	72 h	20 µM		16.14								16.97								16.27
1	UBQ11	1	1	0 h	N/A		15.93	15.825							16.15	15.99							16.04	16.15
1	UBQ11	1	2	0 h	N/A		15.72								15.83								16.26
2	UBQ11	2	1	0 h	N/A		15.92	16.045							15.91	15.78							16.31	16.26
2	UBQ11	2	2	0 h	N/A		16.17								15.65								16.21
3	UBQ11	3	1	0 h	N/A		16.17	16.17							15.89	16.035							15.66	15.335
3	UBQ11	3	2	0 h	N/A		16.17								16.18								15.01
4	UBQ11	1	1	6 h	0 µM		16.08	15.945							15.45	15.565							16.02	15.755
4	UBQ11	1	2	6 h	0 µM		15.81								15.68								15.49
5	UBQ11	2	1	6 h	0 µM		15.54	15.71							15.73	15.475							15.91	15.88
5	UBQ11	2	2	6 h	0 µM		15.88								15.22								15.85
6	UBQ11	3	1	6 h	0 µM		15.99	16.085							15.56	15.575							15.95	16.01
6	UBQ11	3	2	6 h	0 µM		16.18								15.59								16.07
7	UBQ11	1	1	6 h	20 µM		15.94	15.905							15.98	16.05							15.94	16.205
7	UBQ11	1	2	6 h	20 µM		15.87								16.12								16.47
8	UBQ11	2	1	6 h	20 µM		16.29	15.905							16.12	16.225							15.89	15.82
8	UBQ11	2	2	6 h	20 µM		15.52								16.33								15.75
9	UBQ11	3	1	6 h	20 µM		16.44	16.33							16	16.03							15.78	15.46
9	UBQ11	3	2	6 h	20 µM		16.22								16.06								15.14
10	UBQ11	1	1	12 h	0 µM		15.92	15.98							16.28	16.25							16.08	15.785
10	UBQ11	1	2	12 h	0 µM		16.04								16.22								15.49
11	UBQ11	2	1	12 h	0 µM		16.01	16.025							16.13	15.84							15.84	15.76
11	UBQ11	2	2	12 h	0 µM		16.04								15.55								15.68
12	UBQ11	3	1	12 h	0 µM		16.12	16.14							15.48	15.64							15.71	16.1
12	UBQ11	3	2	12 h	0 µM		16.16								15.8								16.49
13	UBQ11	1	1	12 h	20 µM		16.59	16.39							16.91	16.59							16.74	16.455
13	UBQ11	1	2	12 h	20 µM		16.19								16.27								16.17
14	UBQ11	2	1	12 h	20 µM		16.27	16.305							16.99	16.985							16.06	15.835
14	UBQ11	2	2	12 h	20 µM		16.34								16.98								15.61
15	UBQ11	3	1	12 h	20 µM		16.54	16.22							16.29	16.3							16.15	16.375
15	UBQ11	3	2	12 h	20 µM		15.9								16.31								16.6
16	UBQ11	1	1	24 h	0 µM		16.24	16.175							16.01	16.005							15.6	15.54
16	UBQ11	1	2	24 h	0 µM		16.11								16								15.48
17	UBQ11	2	1	24 h	0 µM		15.85	15.92							15.57	15.8							15.8	15.935
17	UBQ11	2	2	24 h	0 µM		15.99								16.03								16.07
18	UBQ11	3	1	24 h	0 µM		16.28	16.205							15.65	15.78							16.08	16.085
18	UBQ11	3	2	24 h	0 µM		16.13								15.91								16.09
19	UBQ11	1	1	24 h	20 µM		15.51	15.725							16.26	16.285							15.62	15.655
19	UBQ11	1	2	24 h	20 µM		15.94								16.31								15.69
20	UBQ11	2	1	24 h	20 µM		16.1	16.005							16.11	16.145							16.16	16.21
20	UBQ11	2	2	24 h	20 µM		15.91								16.18								16.26
21	UBQ11	3	1	24 h	20 µM		16.23	16.225							15.99	15.99							16.16	16.005
21	UBQ11	3	2	24 h	20 µM		16.22								15.99								15.85
22	UBQ11	1	1	48 h	0 µM		15.95	16.03							15.72	15.73							16.01	16.285
22	UBQ11	1	2	48 h	0 µM		16.11								15.74								16.56
23	UBQ11	2	1	48 h	0 µM		16.09	16.13							15.82	15.99							16.69	16.345
23	UBQ11	2	2	48 h	0 µM		16.17								16.16								16
24	UBQ11	3	1	48 h	0 µM		15.9	15.92							16.34	16.39							15.51	15.865
24	UBQ11	3	2	48 h	0 µM		15.94								16.44								16.22
25	UBQ11	1	1	48 h	20 µM		16.52	16.49							16.17	16.2							16.64	16.63
25	UBQ11	1	2	48 h	20 µM		16.46								16.23								16.62
26	UBQ11	2	1	48 h	20 µM		15.93	15.885							16.44	16.455							16	16.1
26	UBQ11	2	2	48 h	20 µM		15.84								16.47								16.2
27	UBQ11	3	1	48 h	20 µM		15.91	15.75							16.47	16.395							20.8	20.825
27	UBQ11	3	2	48 h	20 µM		15.59								16.32								20.85
28	UBQ11	1	1	72 h	0 µM		15.64	15.615							16.02	16.05							15.49	15.455
28	UBQ11	1	2	72 h	0 µM		15.59								16.08								15.42
29	UBQ11	2	1	72 h	0 µM		16.22	16.045							16.25	16.37							15.79	15.705
29	UBQ11	2	2	72 h	0 µM		15.87								16.49								15.62
30	UBQ11	3	1	72 h	0 µM		15.96	16.08							15.83	15.835							15.73	15.76
30	UBQ11	3	2	72 h	0 µM		16.2								15.84								15.79
31	UBQ11	1	1	72 h	20 µM		15.3	15.09							16.26	16.255							15.57	15.595
31	UBQ11	1	2	72 h	20 µM		14.88								16.25								15.62
32	UBQ11	2	1	72 h	20 µM		15.59	15.7							16.03	15.935							15.25	15.62
32	UBQ11	2	2	72 h	20 µM		15.81								15.84								15.99
33	UBQ11	3	1	72 h	20 µM		15.86	15.78							16.27	16.21							15.79	15.84
33	UBQ11	3	2	72 h	20 µM		15.7								16.15								15.89
1	ZCT1	1	1	0 h	N/A		20.64	20.64		4.74515	4.42327	0.639577	0		24.74	24.38		8.00464	8.15498	0.606787	0		24.79	24.825		8.37774	9.28227	1.27671	0
1	ZCT1	1	2	0 h	N/A										24.02								24.86
2	ZCT1	2	1	0 h	N/A		19.73	19.965		3.6867					24.78	24.9		8.8228					24.97	25.2		8.7264
2	ZCT1	2	2	0 h	N/A		20.2								25.02								25.43
3	ZCT1	3	1	0 h	N/A		21.51	21.13		4.83796					23.48	23.955		7.63749					27.89	26.76		10.7427
3	ZCT1	3	2	0 h	N/A		20.75								24.43								25.63
4	ZCT1	1	1	6 h	0 µM		21.55	21.55		5.43342	5.92466	0.469046	-1.50139		23.34	23.695		7.91153	7.88615	0.301508	0.268823		24.74	25.04		9.02219	8.30686	0.626698	0.975409
4	ZCT1	1	2	6 h	0 µM		21.55								24.05								25.34
5	ZCT1	2	1	6 h	0 µM		21.43	22.375		6.36781					23.6	23.34		7.57276					24.1	24.11		7.85444
5	ZCT1	2	2	6 h	0 µM		23.32								23.08								24.12
6	ZCT1	3	1	6 h	0 µM		21.15	22.355		5.97275					23.88	24.205		8.17417					24.2	24.41		8.04396
6	ZCT1	3	2	6 h	0 µM		23.56								24.53								24.62
7	ZCT1	1	1	6 h	20 µM		21.55	20.71		4.43921	4.63136	0.400357	-0.208088		26.75	26.675		10.2885	10.0113	0.280386	-1.85633		26.76	26.74		10.2746	10.5872	0.280523	-1.30488
7	ZCT1	1	2	6 h	20 µM		19.87								26.6								26.72
8	ZCT1	2	1	6 h	20 µM		21.3	21.22		5.09157					26.09	26.275		10.0175					26.97	27.11		10.8171
8	ZCT1	2	2	6 h	20 µM		21.14								26.46								27.25
9	ZCT1	3	1	6 h	20 µM		21.51	20.855		4.3633					25.8	25.865		9.72786					26.58	26.515		10.6698
9	ZCT1	3	2	6 h	20 µM		20.2								25.93								26.45
10	ZCT1	1	1	12 h	0 µM		22.73	22.19		6.16257	5.13768	1.10152	-0.714412		23.78	23.68		7.20654	7.27121	0.164007	0.883772		23.91	24.045		7.97016	8.20577	0.240766	1.0765
10	ZCT1	1	2	12 h	0 µM		21.65								23.58								24.18
11	ZCT1	2	1	12 h	0 µM		20.84	21.25		5.27759					23.18	23.375		7.45769					24.28	24.42		8.45138
11	ZCT1	2	2	12 h	0 µM		21.66								23.57								24.56
12	ZCT1	3	1	12 h	0 µM		20.55	20.225		3.97289					22.64	23.16		7.14939					24.42	24.62		8.19576
12	ZCT1	3	2	12 h	0 µM		19.9								23.68								24.82
13	ZCT1	1	1	12 h	20 µM		22.23	22.03		5.61752	4.82792	0.697868	-0.404652		25.83	26.18		9.29021	10.0023	0.636643	-1.84733		27.69	27.605		10.9487	11.0051	0.610249	-1.72288
13	ZCT1	1	2	12 h	20 µM		21.83								26.53								27.52
14	ZCT1	2	1	12 h	20 µM		20.25	20.885		4.5725					27.63	27.725		10.5165					28.34	27.705		11.6416
14	ZCT1	2	2	12 h	20 µM		21.52								27.82								27.07
15	ZCT1	3	1	12 h	20 µM		20.65	20.715		4.29375					26.01	26.41		10.2002					27.12	27.09		10.4251
15	ZCT1	3	2	12 h	20 µM		20.78								26.81								27.06
16	ZCT1	1	1	24 h	0 µM		21.57	21.52		5.36752	6.62595	1.79399	-2.20268		25.47	25.625		9.27375	9.55626	0.295311	-1.40128		25.74	25.67		9.63779	9.37468	0.323017	-0.0924055
16	ZCT1	1	2	24 h	0 µM		21.47								25.78								25.6
17	ZCT1	2	1	24 h	0 µM			21.68		5.83015					25.82	25.965		9.86289					25.25	25.18		9.01417
17	ZCT1	2	2	24 h	0 µM		21.68								26.11								25.11
18	ZCT1	3	1	24 h	0 µM		25.09	24.81		8.68017					25.61	25.695		9.53214					25.74	25.815		9.47207
18	ZCT1	3	2	24 h	0 µM		24.53								25.78								25.89
19	ZCT1	1	1	24 h	20 µM		23.33	23.525		7.82752	7.1958	0.977237	-2.77253		26.58	26.775		10.3209	10.3991	0.507668	-2.24408		26.99	27		10.9915	10.506	0.426909	-1.22373
19	ZCT1	1	2	24 h	20 µM		23.72								26.97								27.01
20	ZCT1	2	1	24 h	20 µM		23.86	23.43		7.68969					27.13	27.29		10.9413					27.21	26.82		10.3373
20	ZCT1	2	2	24 h	20 µM		23								27.45								26.43
21	ZCT1	3	1	24 h	20 µM		22.18	22.375		6.0702					26.11	25.95		9.93502					26.52	26.43		10.1892
21	ZCT1	3	2	24 h	20 µM		22.57								25.79								26.34
22	ZCT1	1	1	48 h	0 µM		22.26	22.26		6.12037	5.82254	0.356859	-1.39927		25.97	25.905		9.74099	9.34233	0.347238	-1.18735		26.14	26.155		9.31689	9.64618	0.307595	-0.363902
22	ZCT1	1	2	48 h	0 µM										25.84								26.17
23	ZCT1	2	1	48 h	0 µM		22.54	22.14		5.92025					25.57	25.425		9.10589					26.09	26.17		9.69551
23	ZCT1	2	2	48 h	0 µM		21.74								25.28								26.25
24	ZCT1	3	1	48 h	0 µM		21.57	21.6		5.42701					25.57	25.63		9.18011					26.22	26.13		9.92612
24	ZCT1	3	2	48 h	0 µM		21.63								25.69								26.04
25	ZCT1	1	1	48 h	20 µM		21.04	21.31		4.76758	5.79173	0.934333	-1.36846		26.76	26.735		10.5075	10.1284	0.32837	-1.97338		26.86	26.855		9.99904	10.4585	0.405495	-1.1762
25	ZCT1	1	2	48 h	20 µM		21.58								26.71								26.85
26	ZCT1	2	1	48 h	20 µM		21.62	21.88		6.01001					26.82	26.36		9.94004					27.24	27.22		10.7664
26	ZCT1	2	2	48 h	20 µM		22.14								25.9								27.2
27	ZCT1	3	1	48 h	20 µM		21.94	22.405		6.5976					26.72	26.315		9.93751					31.82	31.435		10.61
27	ZCT1	3	2	48 h	20 µM		22.87								25.91								31.05
28	ZCT1	1	1	72 h	0 µM		21.94	21.94		6.38763	6.17097	0.705371	-1.7477		24.25	24.245		7.91249	7.58006	0.380315	0.574914		22.54	23.23		7.35325	8.13818	1.78671	1.14409
28	ZCT1	1	2	72 h	0 µM										24.24								23.92
29	ZCT1	2	1	72 h	0 µM		22.73	22.73		6.7426					23.66	23.64		7.16533					22.24	23.01		6.8783
29	ZCT1	2	2	72 h	0 µM										23.62								23.78
30	ZCT1	3	1	72 h	0 µM		21.25	21.54		5.38269					23.89	23.89		7.66237					26.02	26.25		10.183
30	ZCT1	3	2	72 h	0 µM		21.83								23.89								26.48
31	ZCT1	1	1	72 h	20 µM		23.72	22.835		7.36967	7.27936	0.325464	-2.85609		25.73	25.47		9.01622	9.51957	0.436076	-1.36459		26.21	26.495		10.5514	10.5453	0.0578605	-1.26303
31	ZCT1	1	2	72 h	20 µM		21.95								25.21								26.78
32	ZCT1	2	1	72 h	20 µM		23.71	23.315		7.55013					25.88	26.03		9.78305					26.95	26.7		10.5999
32	ZCT1	2	2	72 h	20 µM		22.92								26.18								26.45
33	ZCT1	3	1	72 h	20 µM		22.46	22.855		6.91828					26.13	26.22		9.75944					26.28	26.585		10.4846
33	ZCT1	3	2	72 h	20 µM		23.25								26.31								26.89
1	ZCT2	1	1	0 h	N/A		21.03	21.01		5.11515	4.9116	0.197083	0		27.46	26.6		10.2246	10.2066	0.635346	0		26.76	26.27		9.82274	10.0056	0.246858	0
1	ZCT2	1	2	0 h	N/A		20.99								25.74								25.78
2	ZCT2	2	1	0 h	N/A		20.96	21		4.7217					27.67	26.91		10.8328					27.08	26.76		10.2864
2	ZCT2	2	2	0 h	N/A		21.04								26.15								26.44
3	ZCT2	3	1	0 h	N/A		21.31	21.19		4.89796					24.98	25.88		9.56249					26.17	25.925		9.90768
3	ZCT2	3	2	0 h	N/A		21.07								26.78								25.68
4	ZCT2	1	1	6 h	0 µM		21.28	21.23		5.11342	5.17966	0.188889	-0.268057		26.67	26.96		11.1765	9.91449	1.09308	0.292156		26.87	26.08		10.0622	9.13308	1.31397	0.872531
4	ZCT2	1	2	6 h	0 µM		21.18								27.25								25.29
5	ZCT2	2	1	6 h	0 µM		20.95	21.04		5.03281					25.32	25.035		9.26776					25.15
5	ZCT2	2	2	6 h	0 µM		21.13								24.75								24.89
6	ZCT2	3	1	6 h	0 µM		21.51	21.775		5.39275					25.24	25.33		9.29917					24.44	24.57		8.20396
6	ZCT2	3	2	6 h	0 µM		22.04								25.42								24.7
7	ZCT2	1	1	6 h	20 µM		20.95	21.225		4.95421	5.08469	0.132075	-0.173088		26.03	25.84		9.45353	9.78797	0.886016	0.418671		27.02	26.925		10.4596	10.2455	0.377335	-0.239881
7	ZCT2	1	2	6 h	20 µM		21.5								25.65								26.83
8	ZCT2	2	1	6 h	20 µM		21.08	21.21		5.08157					27.18	27.05		10.7925					26.69	26.76		10.4671
8	ZCT2	2	2	6 h	20 µM		21.34								26.92								26.83
9	ZCT2	3	1	6 h	20 µM		21.75	21.71		5.2183					25.28	25.255		9.11786					25.73	25.655		9.8098
9	ZCT2	3	2	6 h	20 µM		21.67								25.23								25.58
10	ZCT2	1	1	12 h	0 µM		21.25	21.37		5.34257	5.28102	0.124354	-0.369412		25.72	25.725		9.25154	9.64787	0.384528	0.558772		25.76	25.68		9.60516	9.3841	0.201482	0.621504
10	ZCT2	1	2	12 h	0 µM		21.49								25.73								25.6
11	ZCT2	2	1	12 h	0 µM		21.35	21.335		5.36259					25.48	25.59		9.67269					25.49	25.305		9.33638
11	ZCT2	2	2	12 h	0 µM		21.32								25.7								25.12
12	ZCT2	3	1	12 h	0 µM		21.64	21.39		5.13789					26.05	26.03		10.0194					25.57	25.635		9.21076
12	ZCT2	3	2	12 h	0 µM		21.14								26.01								25.7
13	ZCT2	1	1	12 h	20 µM		22.71	22.155		5.74252	5.36459	0.502943	-0.452985		28.12	28.32		11.4302	11.774	0.319371	-1.56733		28.21	28.21		11.5537	11.4901	0.0732393	-1.48454
13	ZCT2	1	2	12 h	20 µM		21.6								28.52								28.21
14	ZCT2	2	1	12 h	20 µM		21.82	21.87		5.5575					29.48	29.27		12.0615					27.79	27.57		11.5066
14	ZCT2	2	2	12 h	20 µM		21.92								29.06								27.35
15	ZCT2	3	1	12 h	20 µM		21.09	21.215		4.79375					27.82	28.04		11.8302					27.95	28.075		11.4101
15	ZCT2	3	2	12 h	20 µM		21.34								28.26								28.2
16	ZCT2	1	1	24 h	0 µM		21.43	21.48		5.32752	5.65928	0.397721	-0.747678		26.88	26.805		10.4537	10.4513	0.0180012	-0.244616		25.53	25.505		9.47279	9.93134	0.450894	0.0742612
16	ZCT2	1	2	24 h	0 µM		21.53								26.73								25.48
17	ZCT2	2	1	24 h	0 µM		21.86	21.4		5.55015					26.51	26.57		10.4679					26.47	26.54		10.3742
17	ZCT2	2	2	24 h	0 µM		20.94								26.63								26.61
18	ZCT2	3	1	24 h	0 µM		21.72	22.23		6.10017					26.7	26.595		10.4321					26.63	26.29		9.94707
18	ZCT2	3	2	24 h	0 µM		22.74								26.49								25.95
19	ZCT2	1	1	24 h	20 µM		21.44	21.14		5.44252	5.63747	0.250268	-0.725866		27.61	27.905		11.4509	11.5357	0.268388	-1.32908		27.89	27.74		11.7315	11.1543	0.513676	-1.14873
19	ZCT2	1	2	24 h	20 µM		20.84								28.2								27.59
20	ZCT2	2	1	24 h	20 µM		21.63	21.66		5.91969					28.22	28.185		11.8363					27.54	27.23		10.7473
20	ZCT2	2	2	24 h	20 µM		21.69								28.15								26.92
21	ZCT2	3	1	24 h	20 µM		21.33	21.855		5.5502					27.1	27.335		11.32					27.12	27.225		10.9842
21	ZCT2	3	2	24 h	20 µM		22.38								27.57								27.33
22	ZCT2	1	1	48 h	0 µM		19.96	19.96		3.82037	4.74421	0.840981	0.167392		27.13	27.2		11.036	10.8423	0.235545	-0.635684		26.34	26.315		9.47689	10.2078	0.645793	-0.202236
22	ZCT2	1	2	48 h	0 µM										27.27								26.29
23	ZCT2	2	1	48 h	0 µM		21.18	21.685		5.46525					27.16	27.23		10.9109					26.74	26.92		10.4455
23	ZCT2	2	2	48 h	0 µM		22.19								27.3								27.1
24	ZCT2	3	1	48 h	0 µM		21.15	21.12		4.94701					26.97	27.03		10.5801					27.04	26.905		10.7011
24	ZCT2	3	2	48 h	0 µM		21.09								27.09								26.77
25	ZCT2	1	1	48 h	20 µM		21.52	21.395		4.85258	5.3384	0.5089	-0.426795		28.6	28.835		12.6075	11.6217	0.936031	-1.41505		28.85	28.87		12.014	11.6835	0.300637	-1.67787
25	ZCT2	1	2	48 h	20 µM		21.27								29.07								28.89
26	ZCT2	2	1	48 h	20 µM		21.18	21.165		5.29501					27.18	27.165		10.745					27.73	27.88		11.4264
26	ZCT2	2	2	48 h	20 µM		21.15								27.15								28.03
27	ZCT2	3	1	48 h	20 µM		21.34	21.675		5.8676					27.92	27.89		11.5125					31.98	32.435		11.61
27	ZCT2	3	2	48 h	20 µM		22.01								27.86								32.89
28	ZCT2	1	1	72 h	0 µM		21.71	20.905		5.35263	5.31097	0.156668	-0.399368		26.44	26.03		9.69749	9.35173	0.439332	0.854914		25.19	25.37		9.49325	10.3198	1.12268	-0.314241
28	ZCT2	1	2	72 h	0 µM		20.1								25.62								25.55
29	ZCT2	2	1	72 h	0 µM		20.85	21.43		5.4426					25.73	25.975		9.50033					25.82	26		9.8683
29	ZCT2	2	2	72 h	0 µM		22.01								26.22								26.18
30	ZCT2	3	1	72 h	0 µM		21.53	21.295		5.13769					24.9	25.085		8.85737					27.78	27.665		11.598
30	ZCT2	3	2	72 h	0 µM		21.06								25.27								27.55
31	ZCT2	1	1	72 h	20 µM		20.88	20.895		5.42967	5.18769	0.227449	-0.27609		27.62	27.71		11.2562	11.5129	0.307048	-1.30626		27.58	27.665		11.7214	11.0686	0.855879	-1.06303
31	ZCT2	1	2	72 h	20 µM		20.91								27.8								27.75
32	ZCT2	2	1	72 h	20 µM		20.93	20.92		5.15513					28.17	28.1		11.8531					27.66	27.485		11.3849
32	ZCT2	2	2	72 h	20 µM		20.91								28.03								27.31
33	ZCT2	3	1	72 h	20 µM		20.96	20.915		4.97828					27.95	27.89		11.4294					26.17	26.2		10.0996
33	ZCT2	3	2	72 h	20 µM		20.87								27.83								26.23
1	ZCT3	1	1	0 h	N/A		20.5	20.575		4.68015	4.38827	0.284538	0		23.15	23.21		6.83464	6.98331	0.133381	0		23.25	22.865		6.41774	6.46061	0.0627905	0
1	ZCT3	1	2	0 h	N/A		20.65								23.27								22.48
2	ZCT3	2	1	0 h	N/A		20.29	20.39		4.1117					23.42	23.1		7.0228					22.95	22.905		6.4314
2	ZCT3	2	2	0 h	N/A		20.49								22.78								22.86
3	ZCT3	3	1	0 h	N/A		20.62	20.665		4.37296					23.21	23.41		7.09249					22.52	22.55		6.53268
3	ZCT3	3	2	0 h	N/A		20.71								23.61								22.58
4	ZCT3	1	1	6 h	0 µM		20.73	20.75		4.63342	4.70633	0.0679178	-0.318057		23.86	23.95		8.16653	7.68949	0.416368	-0.706177		22.56	22.535		6.51719	6.4852	0.0374814	-0.0245911
4	ZCT3	1	2	6 h	0 µM		20.77								24.04								22.51
5	ZCT3	2	1	6 h	0 µM		20.81	20.775		4.76781					23.05	23.27		7.50276					22.82	22.75		6.49444
5	ZCT3	2	2	6 h	0 µM		20.74								23.49								22.68
6	ZCT3	3	1	6 h	0 µM		21.12	21.1		4.71775					23.32	23.43		7.39917					23.16	22.81		6.44396
6	ZCT3	3	2	6 h	0 µM		21.08								23.54								22.46
7	ZCT3	1	1	6 h	20 µM		20.44	20.385		4.11421	4.16803	0.0983762	0.220245		25.21	25.33		8.94353	8.90964	0.33114	-1.92633		24.61	24.46		7.99459	8.21215	0.24154	-1.75155
7	ZCT3	1	2	6 h	20 µM		20.33								25.45								24.31
8	ZCT3	2	1	6 h	20 µM		20.32	20.41		4.28157					25.51	25.48		9.22253					24.81	24.765		8.47207
8	ZCT3	2	2	6 h	20 µM		20.5								25.45								24.72
9	ZCT3	3	1	6 h	20 µM		20.57	20.6		4.1083					24.47	24.7		8.56286					23.99	24.015		8.1698
9	ZCT3	3	2	6 h	20 µM		20.63								24.93								24.04
10	ZCT3	1	1	12 h	0 µM		20.48	20.53		4.50257	4.33435	0.367461	0.0539216		23.07	23.08		6.60654	7.19787	0.513738	-0.214562		22.17	22.18		6.10516	6.1841	0.0830715	0.276504
10	ZCT3	1	2	12 h	0 µM		20.58								23.09								22.19
11	ZCT3	2	1	12 h	0 µM		20.58	20.56		4.58759					23.22	23.37		7.45269					22.2	22.145		6.17638
11	ZCT3	2	2	12 h	0 µM		20.54								23.52								22.09
12	ZCT3	3	1	12 h	0 µM		20.14	20.165		3.91289					23.56	23.545		7.53439					22.73	22.695		6.27076
12	ZCT3	3	2	12 h	0 µM		20.19								23.53								22.66
13	ZCT3	1	1	12 h	20 µM		20.15	20.315		3.90252	3.90459	0.00259712	0.483682		25.89	25.405		8.51521	8.77064	0.221953	-1.78733		24.67	24.665		8.00873	8.10681	0.186284	-1.64621
13	ZCT3	1	2	12 h	20 µM		20.48								24.92								24.66
14	ZCT3	2	1	12 h	20 µM		20.2	20.22		3.9075					26.18	26.125		8.91647					24.45	24.385		8.32165
14	ZCT3	2	2	12 h	20 µM		20.24								26.07								24.32
15	ZCT3	3	1	12 h	20 µM		20.43	20.325		3.90375					25.43	25.09		8.88025					24.64	24.655		7.99007
15	ZCT3	3	2	12 h	20 µM		20.22								24.75								24.67
16	ZCT3	1	1	24 h	0 µM		20.79	20.835		4.68252	5.04428	0.328874	-0.656011		23.79	23.77		7.41875	7.43626	0.203438	-0.452949		22.99	22.96		6.92779	6.87468	0.153125	-0.414072
16	ZCT3	1	2	24 h	0 µM		20.88								23.75								22.93
17	ZCT3	2	1	24 h	0 µM		21.06	20.975		5.12515					23.56	23.75		7.64789					23.18	23.16		6.99417
17	ZCT3	2	2	24 h	0 µM		20.89								23.94								23.14
18	ZCT3	3	1	24 h	0 µM		21.48	21.455		5.32517					23.6	23.405		7.24214					23.01	23.045		6.70207
18	ZCT3	3	2	24 h	0 µM		21.43								23.21								23.08
19	ZCT3	1	1	24 h	20 µM		21.74	21.75		6.05252	5.6358	0.663902	-1.24753		25.7	25.67		9.21588	9.06573	0.295753	-2.08242		23.81	23.88		7.87149	7.92934	0.053591	-1.46873
19	ZCT3	1	2	24 h	20 µM		21.76								25.64								23.95
20	ZCT3	2	1	24 h	20 µM		21.7	21.725		5.98469					25.65	25.605		9.25629					24.32	24.46		7.97729
20	ZCT3	2	2	24 h	20 µM		21.75								25.56								24.6
21	ZCT3	3	1	24 h	20 µM		21.22	21.175		4.8702					24.6	24.74		8.72502					24.19	24.18		7.93924
21	ZCT3	3	2	24 h	20 µM		21.13								24.88								24.17
22	ZCT3	1	1	48 h	0 µM		20.87	20.895		4.75537	4.88254	0.124997	-0.494275		24.18	24.15		7.98599	7.86899	0.206895	-0.885684		23.06	23.085		6.24689	6.63118	0.345495	-0.170569
22	ZCT3	1	2	48 h	0 µM		20.92								24.12								23.11
23	ZCT3	2	1	48 h	0 µM		21.29	21.225		5.00525					24.13	24.31		7.99089					23.06	23.205		6.73051
23	ZCT3	2	2	48 h	0 µM		21.16								24.49								23.35
24	ZCT3	3	1	48 h	0 µM		21.06	21.06		4.88701					24.02	24.08		7.63011					23.16	23.12		6.91612
24	ZCT3	3	2	48 h	0 µM		21.06								24.14								23.08
25	ZCT3	1	1	48 h	20 µM		20.88	20.835		4.29258	4.88173	0.518322	-0.493461		25.2	25.02		8.79252	8.53002	0.229471	-1.54671		24.69	24.505		7.64904	8.00014	0.318355	-1.53953
25	ZCT3	1	2	48 h	20 µM		20.79								24.84								24.32
26	ZCT3	2	1	48 h	20 µM		21	20.955		5.08501					24.95	24.85		8.43004					24.47	24.535		8.08138
26	ZCT3	2	2	48 h	20 µM		20.91								24.75								24.6
27	ZCT3	3	1	48 h	20 µM		21.09	21.075		5.2676					24.66	24.745		8.36751					29.13	29.095		8.27
27	ZCT3	3	2	48 h	20 µM		21.06								24.83								29.06
28	ZCT3	1	1	72 h	0 µM		20.33	20.34		4.78763	4.88264	0.662588	-0.494368		23.21	23.035		6.70249	6.70173	0.0460212	0.281581		21.98	21.905		6.02825	5.88651	0.12702	0.574092
28	ZCT3	1	2	72 h	0 µM		20.35								22.86								21.83
29	ZCT3	2	1	72 h	0 µM		21.46	21.575		5.5876					23.25	23.13		6.65533					22.04	21.98		5.8483
29	ZCT3	2	2	72 h	0 µM		21.69								23.01								21.92
30	ZCT3	3	1	72 h	0 µM		20.29	20.43		4.27269					23.11	22.975		6.74737					21.94	21.85		5.78299
30	ZCT3	3	2	72 h	0 µM		20.57								22.84								21.76
31	ZCT3	1	1	72 h	20 µM		20.6	20.775		5.30967	5.23269	0.301533	-0.844423		24.42	24.615		8.16122	8.27457	0.138846	-1.29126		23.97	23.92		7.9764	7.78864	0.20216	-1.32803
31	ZCT3	1	2	72 h	20 µM		20.95								24.81								23.87
32	ZCT3	2	1	72 h	20 µM		20.6	20.665		4.90013					24.09	24.48		8.23305					23.88	23.915		7.81488
32	ZCT3	2	2	72 h	20 µM		20.73								24.87								23.95
33	ZCT3	3	1	72 h	20 µM		21.35	21.425		5.48828					24.93	24.89		8.42944					23.79	23.675		7.57464
33	ZCT3	3	2	72 h	20 µM		21.5								24.85								23.56
1	BIS1	1	1	0 h	N/A		23.24	23.54		7.64515	7.30494	0.348899	0		24.63	24.49		8.11464	7.58831	0.567257	0		24.74	24.41		7.96274	8.16227	0.328488	0
1	BIS1	1	2	0 h	N/A		23.84								24.35								24.08
2	BIS1	2	1	0 h	N/A		23.16	23.6		7.3217					23.51	23.74		7.6628					25.11	25.015		8.5414
2	BIS1	2	2	0 h	N/A		24.04								23.97								24.92
3	BIS1	3	1	0 h	N/A		22.97	23.24		6.94796					23.51	23.305		6.98749					24.35	24		7.98268
3	BIS1	3	2	0 h	N/A		23.51								23.1								23.65
4	BIS1	1	1	6 h	0 µM		22.81	23.045		6.92842	7.18633	0.24176	0.11861		23.69	23.56		7.77653	7.76615	0.107172	-0.177844		24.78	24.515		8.49719	8.03686	0.407054	0.125409
4	BIS1	1	2	6 h	0 µM		23.28								23.43								24.25
5	BIS1	2	1	6 h	0 µM		23.32	23.415		7.40781					23.3	23.635		7.86776					23.51	23.98		7.72444
5	BIS1	2	2	6 h	0 µM		23.51								23.97								24.45
6	BIS1	3	1	6 h	0 µM		23.92	23.605		7.22275					23.66	23.685		7.65417					24.22	24.255		7.88896
6	BIS1	3	2	6 h	0 µM		23.29								23.71								24.29
7	BIS1	1	1	6 h	20 µM		23.04	23.16		6.88921	6.95469	0.183137	0.350245		23.47	23.385		6.99853	7.51464	1.02268	0.0736712		24.71	24.72		8.25459	8.23049	0.179851	-0.0682139
7	BIS1	1	2	6 h	20 µM		23.28								23.3								24.73
8	BIS1	2	1	6 h	20 µM		23.52	23.29		7.16157					24.8	24.95		8.69253					24.56	24.69		8.39707
8	BIS1	2	2	6 h	20 µM		23.06								25.1								24.82
9	BIS1	3	1	6 h	20 µM		23.14	23.305		6.8133					22.77	22.99		6.85286					24.17	23.885		8.0398
9	BIS1	3	2	6 h	20 µM		23.47								23.21								23.6
10	BIS1	1	1	12 h	0 µM		23.22	23.375		7.34757	7.22435	0.196374	0.0805883		23.76	23.88		7.40654	7.79621	0.338157	-0.207895		24.55	24.885		8.81016	8.48744	0.452059	-0.325163
10	BIS1	1	2	12 h	0 µM		23.53								24								25.22
11	BIS1	2	1	12 h	0 µM		23.84	23.3		7.32759					23.88	23.93		8.01269					24.97	24.65		8.68138
11	BIS1	2	2	12 h	0 µM		22.76								23.98								24.33
12	BIS1	3	1	12 h	0 µM		23.61	23.25		6.99789					23.8	23.98		7.96939					24.17	24.395		7.97076
12	BIS1	3	2	12 h	0 µM		22.89								24.16								24.62
13	BIS1	1	1	12 h	20 µM		23.82	23.455		7.04252	7.02459	0.212445	0.280348		24.2	24.515		7.62521	7.97898	0.454421	-0.390666		23.98	24.37		7.71373	8.00681	0.362129	0.155458
13	BIS1	1	2	12 h	20 µM		23.09								24.83								24.76
14	BIS1	2	1	12 h	20 µM		23.28	23.54		7.2275					25.49	25.7		8.49147					23.95	24.475		8.41165
14	BIS1	2	2	12 h	20 µM		23.8								25.91								25
15	BIS1	3	1	12 h	20 µM		23.48	23.225		6.80375					23.97	24.03		7.82025					24.15	24.56		7.89507
15	BIS1	3	2	12 h	20 µM		22.97								24.09								24.97
16	BIS1	1	1	24 h	0 µM		23.54	23.165		7.01252	7.37428	0.335497	-0.0693446		24.27	24.47		8.11875	8.01126	0.160193	-0.422949		23.6	23.595		7.56279	8.13801	0.498424	0.0242612
16	BIS1	1	2	24 h	0 µM		22.79								24.67								23.59
17	BIS1	2	1	24 h	0 µM		23.31	23.285		7.43515					24.3	24.19		8.08789					24.7	24.575		8.40917
17	BIS1	2	2	24 h	0 µM		23.26								24.08								24.45
18	BIS1	3	1	24 h	0 µM		23.59	23.805		7.67517					23.83	23.99		7.82714					24.89	24.785		8.44207
18	BIS1	3	2	24 h	0 µM		24.02								24.15								24.68
19	BIS1	1	1	24 h	20 µM		23.27	23.35		7.65252	7.39747	0.253675	-0.0925327		24.03	24.03		7.57588	7.69906	0.125252	-0.110751		24.05	24.2		8.19149	7.99434	0.478058	0.167932
19	BIS1	1	2	24 h	20 µM		23.43								24.03								24.35
20	BIS1	2	1	24 h	20 µM		23.11	23.135		7.39469					23.89	24.175		7.82629					24.96	24.825		8.34229
20	BIS1	2	2	24 h	20 µM		23.16								24.46								24.69
21	BIS1	3	1	24 h	20 µM		23.45	23.45		7.1452					23.51	23.71		7.69502					23.71	23.69		7.44924
21	BIS1	3	2	24 h	20 µM		23.45								23.91								23.67
22	BIS1	1	1	48 h	0 µM		23.29	23.225		7.08537	6.84254	0.257801	0.462392		24.03	23.97		7.80599	7.26066	0.481315	0.327649		24.5	24.515		7.67689	8.08784	0.497621	0.0744311
22	BIS1	1	2	48 h	0 µM		23.16								23.91								24.53
23	BIS1	2	1	48 h	0 µM		23.03	23.09		6.87025					23.52	23.4		7.08089					24.15	24.42		7.94551
23	BIS1	2	2	48 h	0 µM		23.15								23.28								24.69
24	BIS1	3	1	48 h	0 µM		22.54	22.745		6.57201					23.09	23.345		6.89511					24.87	24.845		8.64112
24	BIS1	3	2	48 h	0 µM		22.95								23.6								24.82
25	BIS1	1	1	48 h	20 µM		23.42	23.1		6.55758	6.5984	0.266156	0.706539		25.45	25.08		8.85252	7.97336	0.767756	-0.385046		25.13	25.185		8.32904	8.50514	0.30299	-0.342867
25	BIS1	1	2	48 h	20 µM		22.78								24.71								25.24
26	BIS1	2	1	48 h	20 µM		22.45	22.225		6.35501					23.85	23.855		7.43504					24.82	24.785		8.33138
26	BIS1	2	2	48 h	20 µM		22								23.86								24.75
27	BIS1	3	1	48 h	20 µM		22.57	22.69		6.8826					23.97	24.01		7.63251					29.87	29.68		8.855
27	BIS1	3	2	48 h	20 µM		22.81								24.05								29.49
28	BIS1	1	1	72 h	0 µM		22.11	22.05		6.49763	6.90264	0.361511	0.402299		24.47	24.31		7.97749	7.7834	0.183649	-0.195086		24.51	24.19		8.31325	8.55318	0.432963	-0.390908
28	BIS1	1	2	72 h	0 µM		21.99								24.15								23.87
29	BIS1	2	1	72 h	0 µM		22.98	23.005		7.0176					24.19	24.235		7.76033					23.9	24.425		8.2933
29	BIS1	2	2	72 h	0 µM		23.03								24.28								24.95
30	BIS1	3	1	72 h	0 µM		23.55	23.35		7.19269					23.88	23.84		7.61237					25.06	25.12		9.05299
30	BIS1	3	2	72 h	0 µM		23.15								23.8								25.18
31	BIS1	1	1	72 h	20 µM		22.71	22.81		7.34467	7.37103	0.187324	-0.0660897		23.68	23.725		7.27122	7.55624	0.251028	0.0320752		23.97	24.155		8.2114	7.8703	0.390312	0.291968
31	BIS1	1	2	72 h	20 µM		22.91								23.77								24.34
32	BIS1	2	1	72 h	20 µM		22.76	23.335		7.57013					23.74	23.9		7.65305					24.24	24.055		7.95488
32	BIS1	2	2	72 h	20 µM		23.91								24.06								23.87
33	BIS1	3	1	72 h	20 µM		23.11	23.135		7.19828					24.14	24.205		7.74444					23.31	23.545		7.44464
33	BIS1	3	2	72 h	20 µM		23.16								24.27								23.78
1	CrBPF1	1	1	0 h	N/A		21.93	21.83		5.93515	5.65994	0.278658	0		21.72	21.79		5.41464	5.43831	0.228576	0		21.82	21.82		5.37274	5.63727	0.299645	0
1	CrBPF1	1	2	0 h	N/A		21.73								21.86								21.82
2	CrBPF1	2	1	0 h	N/A		22.98	21.945		5.6667					21.95	21.755		5.6778					22.49	22.05		5.5764
2	CrBPF1	2	2	0 h	N/A		20.91								21.56								21.61
3	CrBPF1	3	1	0 h	N/A		21.77	21.67		5.37796					21.49	21.54		5.22249					21.97	21.98		5.96268
3	CrBPF1	3	2	0 h	N/A		21.57								21.59								21.99
4	CrBPF1	1	1	6 h	0 µM		21.17	21.16		5.04342	5.33633	0.34581	0.32361		21.85	21.865		6.08153	5.99449	0.306218	-0.556177		22.75	22.745		6.72719	6.0552	0.664257	-0.417924
4	CrBPF1	1	2	6 h	0 µM		21.15								21.88								22.74
5	CrBPF1	2	1	6 h	0 µM		21.98	21.725		5.71781					21.92	22.015		6.24776					22.72	22.295		6.03944
5	CrBPF1	2	2	6 h	0 µM		21.47								22.11								21.87
6	CrBPF1	3	1	6 h	0 µM		21.73	21.63		5.24775					21.5	21.685		5.65417					21.75	21.765		5.39896
6	CrBPF1	3	2	6 h	0 µM		21.53								21.87								21.78
7	CrBPF1	1	1	6 h	20 µM		21.83	21.635		5.36421	5.15469	0.510002	0.505245		21.43	21.525		5.13853	5.41131	0.322699	0.0270045		21.5	21.67		5.20459	5.62715	0.366423	0.0101194
7	CrBPF1	1	2	6 h	20 µM		21.44								21.62								21.84
8	CrBPF1	2	1	6 h	20 µM		21.6	21.655		5.52657					22.16	22.025		5.76753					22.52	22.15		5.85707
8	CrBPF1	2	2	6 h	20 µM		21.71								21.89								21.78
9	CrBPF1	3	1	6 h	20 µM		21.01	21.065		4.5733					21.67	21.465		5.32786					21.48	21.665		5.8198
9	CrBPF1	3	2	6 h	20 µM		21.12								21.26								21.85
10	CrBPF1	1	1	12 h	0 µM		21.64	21.48		5.45257	5.33102	0.127734	0.328922		23.04	22.62		6.14654	6.28287	0.119488	-0.844562		21.61	21.585		5.51016	5.9841	0.488726	-0.346829
10	CrBPF1	1	2	12 h	0 µM		21.32								22.2								21.56
11	CrBPF1	2	1	12 h	0 µM		20.96	21.315		5.34259					22.22	22.25		6.33269					22.34	22.455		6.48638
11	CrBPF1	2	2	12 h	0 µM		21.67								22.28								22.57
12	CrBPF1	3	1	12 h	0 µM		21.61	21.45		5.19789					22.31	22.38		6.36939					22.33	22.38		5.95576
12	CrBPF1	3	2	12 h	0 µM		21.29								22.45								22.43
13	CrBPF1	1	1	12 h	20 µM		21.08	21.37		4.95752	5.02292	0.157421	0.637015		22.48	22.655		5.76521	6.04731	0.24489	-0.608999		22.74	22.72		6.06373	5.88681	0.622441	-0.249542
13	CrBPF1	1	2	12 h	20 µM		21.66								22.83								22.7
14	CrBPF1	2	1	12 h	20 µM		21.55	21.515		5.2025					23.29	23.38		6.17147					22.6	22.465		6.40165
14	CrBPF1	2	2	12 h	20 µM		21.48								23.47								22.33
15	CrBPF1	3	1	12 h	20 µM		21.14	21.33		4.90875					22.51	22.415		6.20525					21.94	21.86		5.19507
15	CrBPF1	3	2	12 h	20 µM		21.52								22.32								21.78
16	CrBPF1	1	1	24 h	0 µM		22.03	21.825		5.67252	5.66428	0.0406209	-0.00434458		22.54	22.36		6.00875	6.11959	0.312959	-0.681282		21.72	21.725		5.69279	5.47968	0.26564	0.157595
16	CrBPF1	1	2	24 h	0 µM		21.62								22.18								21.73
17	CrBPF1	2	1	24 h	0 µM		21.42	21.55		5.70015					22.56	22.575		6.47289					21.89	21.73		5.56417
17	CrBPF1	2	2	24 h	0 µM		21.68								22.59								21.57
18	CrBPF1	3	1	24 h	0 µM		21.87	21.75		5.62017					21.93	22.04		5.87714					21.6	21.525		5.18207
18	CrBPF1	3	2	24 h	0 µM		21.63								22.15								21.45
19	CrBPF1	1	1	24 h	20 µM		21.71	20.94		5.24252	5.19914	0.473739	0.460801		21.9	21.94		5.48588	5.79239	0.265911	-0.354084		21.43	21.455		5.44649	5.06101	0.339361	0.576266
19	CrBPF1	1	2	24 h	20 µM		20.17								21.98								21.48
20	CrBPF1	2	1	24 h	20 µM		21.45	21.39		5.64969					22.56	22.31		5.96129					21.26	21.29		4.80729
20	CrBPF1	2	2	24 h	20 µM		21.33								22.06								21.32
21	CrBPF1	3	1	24 h	20 µM		20.98	21.01		4.7052					21.96	21.945		5.93002					21.13	21.17		4.92924
21	CrBPF1	3	2	24 h	20 µM		21.04								21.93								21.21
22	CrBPF1	1	1	48 h	0 µM		21.18	21.18		5.04037	5.12921	0.507485	0.530725		21.98	21.935		5.77099	5.58233	0.175069	-0.144018		21.82	21.655		4.81689	5.29284	0.412312	0.344431
22	CrBPF1	1	2	48 h	0 µM		21.18								21.89								21.49
23	CrBPF1	2	1	48 h	0 µM		21.95	21.895		5.67525					21.84	21.87		5.55089					22.02	21.995		5.52051
23	CrBPF1	2	2	48 h	0 µM		21.84								21.9								21.97
24	CrBPF1	3	1	48 h	0 µM		20.64	20.845		4.67201					21.93	21.875		5.42511					21.56	21.745		5.54112
24	CrBPF1	3	2	48 h	0 µM		21.05								21.82								21.93
25	CrBPF1	1	1	48 h	20 µM		20.69	21.19		4.64758	4.96173	0.278859	0.698205		21.97	22.02		5.79252	5.64502	0.13957	-0.206713		22.65	22.325		5.46904	4.58514	1.40083	1.05213
25	CrBPF1	1	2	48 h	20 µM		21.69								22.07								22
26	CrBPF1	2	1	48 h	20 µM		20.79	21.05		5.18001					21.82	21.935		5.51504					21.78	21.77		5.31638
26	CrBPF1	2	2	48 h	20 µM		21.31								22.05								21.76
27	CrBPF1	3	1	48 h	20 µM		20.96	20.865		5.0576					21.94	22.005		5.62751					23.33	23.795		2.97
27	CrBPF1	3	2	48 h	20 µM		20.77								22.07								24.26
28	CrBPF1	1	1	72 h	0 µM		20.73	20.89		5.33763	5.30764	0.147348	0.352299		21.84	22.05		5.71749	5.56673	0.156348	-0.128419		21.91	21.715		5.83825	5.91151	0.248392	-0.274241
28	CrBPF1	1	2	72 h	0 µM		21.05								22.26								21.52
29	CrBPF1	2	1	72 h	0 µM		21.1	21.135		5.1476					21.99	21.88		5.40533					22.07	22.32		6.1883
29	CrBPF1	2	2	72 h	0 µM		21.17								21.77								22.57
30	CrBPF1	3	1	72 h	0 µM		21.63	21.595		5.43769					21.86	21.805		5.57737					21.91	21.775		5.70799
30	CrBPF1	3	2	72 h	0 µM		21.56								21.75								21.64
31	CrBPF1	1	1	72 h	20 µM		20.99	21.315		5.84967	5.68603	0.172914	-0.0260897		21.93	21.845		5.39122	5.47457	0.1129	-0.0362581		21.72	21.695		5.7514	5.61697	0.147221	0.0203012
31	CrBPF1	1	2	72 h	20 µM		21.64								21.76								21.67
32	CrBPF1	2	1	72 h	20 µM		21.5	21.27		5.50513					21.68	21.85		5.60305					21.67	21.74		5.63988
32	CrBPF1	2	2	72 h	20 µM		21.04								22.02								21.81
33	CrBPF1	3	1	72 h	20 µM		21.67	21.64		5.70328					21.89	21.89		5.42944					21.68	21.56		5.45964
33	CrBPF1	3	2	72 h	20 µM		21.61								21.89								21.44
1	CrMYC2	1	1	0 h	N/A		22.72	22.72		6.82515	7.25827	0.638627	0		25.16	24.245		7.86964	7.75831	0.0965551	0		23.99	23.765		7.31774	7.29394	0.0978335	0
1	CrMYC2	1	2	0 h	N/A		22.72								23.33								23.54
2	CrMYC2	2	1	0 h	N/A		24.82	24.27		7.9917					23.6	23.785		7.7078					23.63	23.66		7.1864
2	CrMYC2	2	2	0 h	N/A		23.72								23.97								23.69
3	CrMYC2	3	1	0 h	N/A		22.63	23.25		6.95796					24.08	24.015		7.69749					23.52	23.395		7.37768
3	CrMYC2	3	2	0 h	N/A		23.87								23.95								23.27
4	CrMYC2	1	1	6 h	0 µM		23.05	23.265		7.14842	7.29466	0.140153	-0.03639		22.91	23.34		7.55653	7.27282	0.26994	0.485489		23.78	23.42		7.40219	7.18853	0.18875	0.105409
4	CrMYC2	1	2	6 h	0 µM		23.48								23.77								23.06
5	CrMYC2	2	1	6 h	0 µM		24.26	23.435		7.42781					23.3	23.01		7.24276					22.68	23.3		7.04444
5	CrMYC2	2	2	6 h	0 µM		22.61								22.72								23.92
6	CrMYC2	3	1	6 h	0 µM		23.76	23.69		7.30775					22.9	23.05		7.01917					23.22	23.485		7.11896
6	CrMYC2	3	2	6 h	0 µM		23.62								23.2								23.75
7	CrMYC2	1	1	6 h	20 µM		22.13	22.66		6.38921	7.31469	0.819145	-0.0564218		23.77	23.495		7.10853	7.39631	1.08631	0.362005		24.91	24.29		7.82459	7.44382	1.00432	-0.149881
7	CrMYC2	1	2	6 h	20 µM		23.19								23.22								23.67
8	CrMYC2	2	1	6 h	20 µM		24.03	24.075		7.94657					25.07	24.855		8.59753					24.46	24.495		8.20207
8	CrMYC2	2	2	6 h	20 µM		24.12								24.64								24.53
9	CrMYC2	3	1	6 h	20 µM		23.71	24.1		7.6083					22.89	22.62		6.48286					21.8	22.15		6.3048
9	CrMYC2	3	2	6 h	20 µM		24.49								22.35								22.5
10	CrMYC2	1	1	12 h	0 µM		23.16	23.12		7.09257	7.29102	0.174069	-0.0327451		23.04	23.18		6.70654	6.99454	0.422361	0.763772		22.57	23.345		7.27016	7.2741	0.169726	0.0198373
10	CrMYC2	1	2	12 h	0 µM		23.08								23.32								24.12
11	CrMYC2	2	1	12 h	0 µM		23.18	23.335		7.36259					22.73	22.715		6.79769					23.12	23.075		7.10638
11	CrMYC2	2	2	12 h	0 µM		23.49								22.7								23.03
12	CrMYC2	3	1	12 h	0 µM		23.78	23.67		7.41789					23.18	23.49		7.47939					23.93	23.87		7.44576
12	CrMYC2	3	2	12 h	0 µM		23.56								23.8								23.81
13	CrMYC2	1	1	12 h	20 µM		23.43	23.57		7.15752	7.63126	0.545411	-0.372985		25	24.95		8.06021	8.09231	0.339251	-0.333999		23.86	24.185		7.52873	7.76181	0.231475	-0.467875
13	CrMYC2	1	2	12 h	20 µM		23.71								24.9								24.51
14	CrMYC2	2	1	12 h	20 µM			24.54		8.2275					25.43	25.655		8.44647					23.84	24.055		7.99165
14	CrMYC2	2	2	12 h	20 µM		24.54								25.88								24.27
15	CrMYC2	3	1	12 h	20 µM			23.93		7.50875					23.88	23.98		7.77025					24.84	24.43		7.76507
15	CrMYC2	3	2	12 h	20 µM		23.93								24.08								24.02
16	CrMYC2	1	1	24 h	0 µM		23.56	23.55		7.39752	7.56761	0.191583	-0.309345		23.71	23.825		7.47375	7.12793	0.32764	0.630384		23.29	23.28		7.24779	6.96134	0.367436	0.332595
16	CrMYC2	1	2	24 h	0 µM		23.54								23.94								23.27
17	CrMYC2	2	1	24 h	0 µM		23.78	23.625		7.77515					23.18	23.19		7.08789					23.04	23.255		7.08917
17	CrMYC2	2	2	24 h	0 µM		23.47								23.2								23.47
18	CrMYC2	3	1	24 h	0 µM		23.8	23.66		7.53017					22.93	22.985		6.82214					22.85	22.89		6.54707
18	CrMYC2	3	2	24 h	0 µM		23.52								23.04								22.93
19	CrMYC2	1	1	24 h	20 µM		25.05	24.61		8.91252	8.1658	0.665523	-0.907533		24.01	24.125		7.67088	7.58406	0.113008	0.174249		22.73	22.97		6.96149	7.03934	0.205408	0.254599
19	CrMYC2	1	2	24 h	20 µM		24.17								24.24								23.21
20	CrMYC2	2	1	24 h	20 µM		23.59	23.69		7.94969					23.76	23.805		7.45629					23.32	23.755		7.27229
20	CrMYC2	2	2	24 h	20 µM		23.79								23.85								24.19
21	CrMYC2	3	1	24 h	20 µM		23.54	23.94		7.6352					23.67	23.64		7.62502					22.68	23.125		6.88424
21	CrMYC2	3	2	24 h	20 µM		24.34								23.61								23.57
22	CrMYC2	1	1	48 h	0 µM		23.74	23.69		7.55037	7.19754	0.306654	0.0607254		23.35	23.355		7.19099	7.01566	0.211415	0.742649		23.78	23.945		7.10689	7.22284	0.210761	0.0710978
22	CrMYC2	1	2	48 h	0 µM		23.64								23.36								24.11
23	CrMYC2	2	1	48 h	0 µM		22.94	23.215		6.99525					23.34	23.1		6.78089					23.53	23.57		7.09551
23	CrMYC2	2	2	48 h	0 µM		23.49								22.86								23.61
24	CrMYC2	3	1	48 h	0 µM		23.02	23.22		7.04701					24	23.525		7.07511					23.59	23.67		7.46612
24	CrMYC2	3	2	48 h	0 µM		23.42								23.05								23.75
25	CrMYC2	1	1	48 h	20 µM		29.87	26.99		10.4476	7.82006	2.5547	-0.561795		24.49	24.4		8.17252	7.75002	0.394047	0.008287		24.09	24.285		7.42904	7.70181	1.17089	-0.407867
25	CrMYC2	1	2	48 h	20 µM		24.11								24.31								24.48
26	CrMYC2	2	1	48 h	20 µM		20.77	21.215		5.34501					23.99	24.105		7.68504					23.26	23.145		6.69138
26	CrMYC2	2	2	48 h	20 µM		21.66								24.22								23.03
27	CrMYC2	3	1	48 h	20 µM		23.29	23.475		7.6676					23.68	23.77		7.39251					29.78	29.81		8.985
27	CrMYC2	3	2	48 h	20 µM		23.66								23.86								29.84
28	CrMYC2	1	1	72 h	0 µM		23.17	22.385		6.83263	7.2643	0.451151	-0.00603466		22.76	22.865		6.53249	6.82006	0.333287	0.938247		23.04	22.46		6.58325	6.61818	0.388526	0.675759
28	CrMYC2	1	2	72 h	0 µM		21.6								22.97								21.88
29	CrMYC2	2	1	72 h	0 µM		23.21	23.215		7.2276					23.63	23.66		7.18533					22.5	22.38		6.2483
29	CrMYC2	2	2	72 h	0 µM		23.22								23.69								22.26
30	CrMYC2	3	1	72 h	0 µM		23.87	23.89		7.73269					22.98	22.97		6.74237					23.45	23.09		7.02299
30	CrMYC2	3	2	72 h	0 µM		23.91								22.96								22.73
31	CrMYC2	1	1	72 h	20 µM		23.15	23.07		7.60467	7.65769	0.0762954	-0.399423		23.51	23.58		7.12622	7.1129	0.108804	0.645409		23.85	23.17		7.2264	6.75864	0.409527	0.535301
31	CrMYC2	1	2	72 h	20 µM		22.99								23.65								22.49
32	CrMYC2	2	1	72 h	20 µM		23.06	23.51		7.74513					23.31	23.245		6.99805					23.16	22.685		6.58488
32	CrMYC2	2	2	72 h	20 µM		23.96								23.18								22.21
33	CrMYC2	3	1	72 h	20 µM		23.69	23.56		7.62328					23.62	23.675		7.21444					22.94	22.565		6.46464
33	CrMYC2	3	2	72 h	20 µM		23.43								23.73								22.19
1	16OMT	1	1	0 h	N/A		25.09	25.51		9.61515	9.39327	0.195206	0		26.5	26.53		10.1546	9.86164	0.260144	0		27.82	27.34		10.8927	10.7873	0.141548	0
1	16OMT	1	2	0 h	N/A		25.93								26.56								26.86
2	16OMT	2	1	0 h	N/A		25.33	25.595		9.3167					25.61	25.735		9.6578					26.64	27.1		10.6264
2	16OMT	2	2	0 h	N/A		25.86								25.86								27.56
3	16OMT	3	1	0 h	N/A		25.63	25.54		9.24796					26.08	26.09		9.77249					26.54	26.86		10.8427
3	16OMT	3	2	0 h	N/A		25.45								26.1								27.18
4	16OMT	1	1	6 h	0 µM		25.5	25.475		9.35842	9.28299	0.0665152	0.110277		25.52	25.53		9.74653	9.85115	0.0938052	0.0104893		26.15	26.485		10.4672	10.3102	0.145832	0.477076
4	16OMT	1	2	6 h	0 µM		25.45								25.54								26.82
5	16OMT	2	1	6 h	0 µM		25.63	25.265		9.25781					25.85	25.695		9.92776					27.14	26.54		10.2844
5	16OMT	2	2	6 h	0 µM		24.9								25.54								25.94
6	16OMT	3	1	6 h	0 µM		25.69	25.615		9.23275					25.98	25.91		9.87917					26.8	26.545		10.179
6	16OMT	3	2	6 h	0 µM		25.54								25.84								26.29
7	16OMT	1	1	6 h	20 µM		25.59	25.68		9.40921	9.36136	0.159607	0.0319115		25.57	25.565		9.17853	9.33297	0.321779	0.528671		26.85	27.03		10.5646	10.6672	0.12906	0.120119
7	16OMT	1	2	6 h	20 µM		25.77								25.56								27.21
8	16OMT	2	1	6 h	20 µM		25.71	25.62		9.49157					25.43	25.375		9.11753					27.44	27.105		10.8121
8	16OMT	2	2	6 h	20 µM		25.53								25.32								26.77
9	16OMT	3	1	6 h	20 µM		25.67	25.675		9.1833					25.81	25.84		9.70286					26.34	26.47		10.6248
9	16OMT	3	2	6 h	20 µM		25.68								25.87								26.6
10	16OMT	1	1	12 h	0 µM		26.1	25.975		9.94757	9.64268	0.26463	-0.249412		26.47	26.525		10.0515	10.1612	0.215418	-0.299562		26.79	26.61		10.5352	10.6208	0.0752368	0.166504
10	16OMT	1	2	12 h	0 µM		25.85								26.58								26.43
11	16OMT	2	1	12 h	0 µM		25.45	25.445		9.47259					26	25.94		10.0227					26.5	26.645		10.6764
11	16OMT	2	2	12 h	0 µM		25.44								25.88								26.79
12	16OMT	3	1	12 h	0 µM		25.85	25.76		9.50789					26.42	26.42		10.4094					27.09	27.075		10.6508
12	16OMT	3	2	12 h	0 µM		25.67								26.42								27.06
13	16OMT	1	1	12 h	20 µM		25.64	25.655		9.24252	9.22292	0.306094	0.170348		26.86	26.96		10.0702	10.134	0.281089	-0.272333		26.8	27.725		11.0687	11.0685	0.49829	-0.281209
13	16OMT	1	2	12 h	20 µM		25.67								27.06								28.65
14	16OMT	2	1	12 h	20 µM		24.89	25.22		8.9075					27	27.65		10.4415					27.32	27.63		11.5666
14	16OMT	2	2	12 h	20 µM		25.55								28.3								27.94
15	16OMT	3	1	12 h	20 µM		25.96	25.94		9.51875					26.04	26.1		9.89025					27.05	27.235		10.5701
15	16OMT	3	2	12 h	20 µM		25.92								26.16								27.42
16	16OMT	1	1	24 h	0 µM		25.8	25.845		9.69252	9.72928	0.299189	-0.336011		26.74	26.8		10.4487	10.1696	0.241763	-0.307949		27.62	27.59		11.5578	11.3763	0.305038	-0.589072
16	16OMT	1	2	24 h	0 µM		25.89								26.86								27.56
17	16OMT	2	1	24 h	0 µM		25.94	25.895		10.0452					26.46	26.13		10.0279					27.13	27.19		11.0242
17	16OMT	2	2	24 h	0 µM		25.85								25.8								27.25
18	16OMT	3	1	24 h	0 µM		25.07	25.58		9.45017					26.16	26.195		10.0321					27.63	27.89		11.5471
18	16OMT	3	2	24 h	0 µM		26.09								26.23								28.15
19	16OMT	1	1	24 h	20 µM		25.57	25.695		9.99752	9.73414	0.228752	-0.340866		26.57	26.72		10.2659	10.3707	0.598792	-0.509084		26.7	26.795		10.7865	11.226	0.919054	-0.438734
19	16OMT	1	2	24 h	20 µM		25.82								26.87								26.89
20	16OMT	2	1	24 h	20 µM		25.6	25.36		9.61969					26.03	26.18		9.83129					28.02	28.765		12.2823
20	16OMT	2	2	24 h	20 µM		25.12								26.33								29.51
21	16OMT	3	1	24 h	20 µM		25.99	25.89		9.5852					27.03	27.03		11.015					26.83	26.85		10.6092
21	16OMT	3	2	24 h	20 µM		25.79								27.03								26.87
22	16OMT	1	1	48 h	0 µM		26.47	26.215		10.0754	10.1742	0.109555	-0.780941		25.97	26		9.83599	10.109	0.398182	-0.247351		26.81	26.75		9.91189	10.2412	0.303988	0.546098
22	16OMT	1	2	48 h	0 µM		25.96								26.03								26.69
23	16OMT	2	1	48 h	0 µM		26.84	26.375		10.1552					26.91	26.885		10.5659					27.01	26.775		10.3005
23	16OMT	2	2	48 h	0 µM		25.91								26.86								26.54
24	16OMT	3	1	48 h	0 µM		26.78	26.465		10.292					26.46	26.375		9.92511					26.7	26.715		10.5111
24	16OMT	3	2	48 h	0 µM		26.15								26.29								26.73
25	16OMT	1	1	48 h	20 µM		26.05	25.975		9.43258	9.70173	0.245259	-0.308461		26.55	26.495		10.2675	10.2567	0.0187518	-0.395046		26.8	26.67		9.81404	9.86014	0.335575	0.927133
25	16OMT	1	2	48 h	20 µM		25.9								26.44								26.54
26	16OMT	2	1	48 h	20 µM		25.76	25.63		9.76001					26.53	26.655		10.235					26.72	26.67		10.2164
26	16OMT	2	2	48 h	20 µM		25.5								26.78								26.62
27	16OMT	3	1	48 h	20 µM		25.5	25.72		9.9126					26.62	26.645		10.2675					30.43	30.375		9.55
27	16OMT	3	2	48 h	20 µM		25.94								26.67								30.32
28	16OMT	1	1	72 h	0 µM		26.13	26.07		10.5176	10.091	0.437871	-0.697701		25.92	25.91		9.57749	10.1451	0.740262	-0.283419		27.19	27.425		11.5483	11.8415	0.308338	-1.05424
28	16OMT	1	2	72 h	0 µM		26.01								25.9								27.66
29	16OMT	2	1	72 h	0 µM		26.01	26.1		10.1126					26.55	26.35		9.87533					27.97	27.945		11.8133
29	16OMT	2	2	72 h	0 µM		26.19								26.15								27.92
30	16OMT	3	1	72 h	0 µM		25.9	25.8		9.64269					27.43	27.21		10.9824					28.19	28.23		12.163
30	16OMT	3	2	72 h	0 µM		25.7								26.99								28.27
31	16OMT	1	1	72 h	20 µM		26.53	25.935		10.4697	10.1477	0.344067	-0.754423		26.64	26.62		10.1662	10.8446	0.62036	-0.982925		27.55	27.445		11.5014	11.5736	0.0832229	-0.786365
31	16OMT	1	2	72 h	20 µM		25.34								26.6								27.34
32	16OMT	2	1	72 h	20 µM		25.45	25.55		9.78513					28.27	27.63		11.3831					27.64	27.655		11.5549
32	16OMT	2	2	72 h	20 µM		25.65								26.99								27.67
33	16OMT	3	1	72 h	20 µM		25.93	26.125		10.1883					27.34	27.445		10.9844					27.68	27.765		11.6646
33	16OMT	3	2	72 h	20 µM		26.32								27.55								27.85
1	CPR	1	1	0 h	N/A		21.2	20.105		4.21015	3.88327	0.323647	0		20.52	20.355		3.97964	4.04498	0.246428	0		22.22	22.09		5.64274	5.79561	0.154354	0
1	CPR	1	2	0 h	N/A		19.01								20.19								21.96
2	CPR	2	1	0 h	N/A		20.75	20.155		3.8767					20	19.915		3.8378					22.14	22.425		5.9514
2	CPR	2	2	0 h	N/A		19.56								19.83								22.71
3	CPR	3	1	0 h	N/A		20.08	19.855		3.56296					20.7	20.635		4.31749					21.69	21.81		5.79268
3	CPR	3	2	0 h	N/A		19.63								20.57								21.93
4	CPR	1	1	6 h	0 µM		19.3	19.22		3.10342	3.75799	0.695217	0.125277		19.97	19.85		4.06653	4.24282	0.20499	-0.197844		22.06	22.055		6.03719	6.0602	0.268481	-0.264591
4	CPR	1	2	6 h	0 µM		19.14								19.73								22.05
5	CPR	2	1	6 h	0 µM		19.6	19.69		3.68281					19.98	20.235		4.46776					22.63	22.595		6.33944
5	CPR	2	2	6 h	0 µM		19.78								20.49								22.56
6	CPR	3	1	6 h	0 µM		21.02	20.87		4.48775					20.14	20.225		4.19417					22.35	22.17		5.80396
6	CPR	3	2	6 h	0 µM		20.72								20.31								21.99
7	CPR	1	1	6 h	20 µM		19.98	19.425		3.15421	3.75136	0.520432	0.131912		20.93	21.075		4.68853	4.79464	0.371386	-0.749662		21.58	21.585		5.11959	5.01382	0.198531	0.781786
7	CPR	1	2	6 h	20 µM		18.87								21.22								21.59
8	CPR	2	1	6 h	20 µM		20.12	20.12		3.99157					21.22	21.465		5.20753					21.32	21.43		5.13707
8	CPR	2	2	6 h	20 µM		20.12								21.71								21.54
9	CPR	3	1	6 h	20 µM		20.59	20.6		4.1083					20.6	20.625		4.48786					20.44	20.63		4.7848
9	CPR	3	2	6 h	20 µM		20.61								20.65								20.82
10	CPR	1	1	12 h	0 µM		19.78	19.825		3.79757	4.28602	0.615894	-0.402745		20.21	20.21		3.73654	4.03787	0.301427	0.00710493		21.21	21.36		5.28516	5.58077	0.444036	0.214837
10	CPR	1	2	12 h	0 µM		19.87								20.21								21.51
11	CPR	2	1	12 h	0 µM		20.03	20.055		4.08259					19.76	19.955		4.03769					21.97	22.06		6.09138
11	CPR	2	2	12 h	0 µM		20.08								20.15								22.15
12	CPR	3	1	12 h	0 µM		21.25	21.23		4.97789					20.5	20.35		4.33939					21.91	21.79		5.36576
12	CPR	3	2	12 h	0 µM		21.21								20.2								21.67
13	CPR	1	1	12 h	20 µM		20.03	19.965		3.55252	4.13292	0.585686	-0.249652		21.24	21.275		4.38521	4.55731	0.210121	-0.512333		22.88	22.805		6.14873	5.90181	0.315302	-0.106209
13	CPR	1	2	12 h	20 µM		19.9								21.31								22.73
14	CPR	2	1	12 h	20 µM		20.44	20.435		4.1225					21.89	22		4.79147					21.52	21.61		5.54665
14	CPR	2	2	12 h	20 µM		20.43								22.11								21.7
15	CPR	3	1	12 h	20 µM		21.19	21.145		4.72375					20.69	20.705		4.49525					22.64	22.675		6.01007
15	CPR	3	2	12 h	20 µM		21.1								20.72								22.71
16	CPR	1	1	24 h	0 µM		19.44	20.045		3.89252	4.49428	0.548174	-0.611011		20.96	20.735		4.38375	4.14793	0.222328	-0.102949		22.52	22.665		6.63279	6.21134	0.380787	-0.415739
16	CPR	1	2	24 h	0 µM		20.65								20.51								22.81
17	CPR	2	1	24 h	0 µM		20.44	20.475		4.62515					20.14	20.22		4.11789					22.07	22.275		6.10917
17	CPR	2	2	24 h	0 µM		20.51								20.3								22.48
18	CPR	3	1	24 h	0 µM		21.17	21.095		4.96517					20.09	20.105		3.94214					22.32	22.235		5.89207
18	CPR	3	2	24 h	0 µM		21.02								20.12								22.15
19	CPR	1	1	24 h	20 µM		20.86	20.44		4.74252	5.21914	0.50865	-1.33587		21.06	21.12		4.66588	4.50739	0.212224	-0.462417		21.6	21.51		5.50149	5.75101	0.58305	0.0445989
19	CPR	1	2	24 h	20 µM		20.02								21.18								21.42
20	CPR	2	1	24 h	20 µM		21.42	21.495		5.75469					20.7	20.615		4.26629					22.92	22.9		6.41729
20	CPR	2	2	24 h	20 µM		21.57								20.53								22.88
21	CPR	3	1	24 h	20 µM		21.65	21.465		5.1602					20.54	20.605		4.59002					21.44	21.575		5.33424
21	CPR	3	2	24 h	20 µM		21.28								20.67								21.71
22	CPR	1	1	48 h	0 µM		21.59	21.54		5.40037	4.92088	0.56908	-1.03761		20.28	20.38		4.21599	4.83733	0.645815	-0.792351		23.44	23.215		6.37689	5.89951	0.882524	-0.103902
22	CPR	1	2	48 h	0 µM		21.49								20.48								22.99
23	CPR	2	1	48 h	0 µM		21.1	21.29		5.07025					21.16	21.11		4.79089					22.97	22.915		6.44051
23	CPR	2	2	48 h	0 µM		21.48								21.06								22.86
24	CPR	3	1	48 h	0 µM		20.43	20.465		4.29201					21.8	21.955		5.50511					21.35	21.085		4.88112
24	CPR	3	2	48 h	0 µM		20.5								22.11								20.82
25	CPR	1	1	48 h	20 µM		21.55	21.18		4.63758	4.46006	0.344864	-0.576795		22.03	21.945		5.71752	5.28336	0.381789	-1.23838		22.29	22.3		5.44404	6.15514	0.624838	-0.359533
25	CPR	1	2	48 h	20 µM		20.81								21.86								22.31
26	CPR	2	1	48 h	20 µM		20.43	20.55		4.68001					21.36	21.42		5.00004					22.95	23.07		6.61638
26	CPR	2	2	48 h	20 µM		20.67								21.48								23.19
27	CPR	3	1	48 h	20 µM		19.78	19.87		4.0626					21.36	21.51		5.13251					26.94	27.23		6.405
27	CPR	3	2	48 h	20 µM		19.96								21.66								27.52
28	CPR	1	1	72 h	0 µM		19.24	20.04		4.48763	4.4393	0.0969546	-0.556035		20.15	20.145		3.81249	4.25173	0.468794	-0.206753		21.23	21.23		5.35325	5.46151	0.302255	0.334092
28	CPR	1	2	72 h	0 µM		20.84								20.14								21.23
29	CPR	2	1	72 h	0 µM		20.15	20.49		4.5026					21.1	21.22		4.74533					21.22	21.36		5.2283
29	CPR	2	2	72 h	0 µM		20.83								21.34								21.5
30	CPR	3	1	72 h	0 µM		20.82	20.485		4.32769					20.54	20.425		4.19737					21.94	21.87		5.80299
30	CPR	3	2	72 h	0 µM		20.15								20.31								21.8
31	CPR	1	1	72 h	20 µM		19.97	19.985		4.51967	4.37269	0.395134	-0.489423		20.87	21		4.54622	4.44457	0.483768	-0.399591		21.29	21.39		5.4464	5.49864	0.161583	0.296968
31	CPR	1	2	72 h	20 µM		20								21.13								21.49
32	CPR	2	1	72 h	20 µM		19.58	19.69		3.92513					20.1	20.165		3.91805					21.44	21.78		5.67988
32	CPR	2	2	72 h	20 µM		19.8								20.23								22.12
33	CPR	3	1	72 h	20 µM		20.05	20.61		4.67328					21.44	21.33		4.86944					21.35	21.47		5.36964
33	CPR	3	2	72 h	20 µM		21.17								21.22								21.59
1	D4H	1	1	0 h	N/A		17.55	17.505		1.61015	1.4066	0.32929	0		18.51	18.525		2.14964	2.45664	0.286839	0		20.03	20.025		3.57774	3.19061	0.346969	0
1	D4H	1	2	0 h	N/A		17.46								18.54								20.02
2	D4H	2	1	0 h	N/A		16.94	17.305		1.0267					18.84	18.795		2.7178					19.77	19.56		3.0864
2	D4H	2	2	0 h	N/A		17.67								18.75								19.35
3	D4H	3	1	0 h	N/A		18.08	17.875		1.58296					18.87	18.82		2.50249					18.98	18.925		2.90768
3	D4H	3	2	0 h	N/A		17.67								18.77								18.87
4	D4H	1	1	6 h	0 µM		17.69	17.51		1.39342	1.67299	0.564524	-0.26639		18.68	18.79		3.00653	2.73282	0.399676	-0.276177		19.44	19.49		3.47219	3.38686	0.0796633	-0.196258
4	D4H	1	2	6 h	0 µM		17.33								18.9								19.54
5	D4H	2	1	6 h	0 µM		17.46	17.31		1.30281					18.53	18.685		2.91776					19.54	19.57		3.31444
5	D4H	2	2	6 h	0 µM		17.16								18.84								19.6
6	D4H	3	1	6 h	0 µM		18.22	18.705		2.32275					18.17	18.305		2.27417					19.61	19.74		3.37396
6	D4H	3	2	6 h	0 µM		19.19								18.44								19.87
7	D4H	1	1	6 h	20 µM		17.9	17.79		1.51921	1.62303	0.216215	-0.216422		19.24	19.28		2.89353	3.25464	0.63038	-0.797995		19.02	19.325		2.85959	3.13382	0.265574	0.0567861
7	D4H	1	2	6 h	20 µM		17.68								19.32								19.63
8	D4H	2	1	6 h	20 µM		17.94	18		1.87157					19.92	20.24		3.98253					19.23	19.445		3.15207
8	D4H	2	2	6 h	20 µM		18.06								20.56								19.66
9	D4H	3	1	6 h	20 µM		17.93	17.97		1.4783					19.1	19.025		2.88786					19.28	19.235		3.3898
9	D4H	3	2	6 h	20 µM		18.01								18.95								19.19
10	D4H	1	1	12 h	0 µM		17.64	17.635		1.60757	1.65268	0.050722	-0.246078		19.08	19.08		2.60654	2.94621	0.377537	-0.489562		20.1	20.115		4.04016	3.52744	0.711008	-0.336829
10	D4H	1	2	12 h	0 µM		17.63								19.08								20.13
11	D4H	2	1	12 h	0 µM		17.7	17.68		1.70759					19.32	19.27		3.35269					19.81	19.795		3.82638
11	D4H	2	2	12 h	0 µM		17.66								19.22								19.78
12	D4H	3	1	12 h	0 µM		17.86	17.895		1.64289					18.8	18.89		2.87939					19.35	19.14		2.71576
12	D4H	3	2	12 h	0 µM		17.93								18.98								18.93
13	D4H	1	1	12 h	20 µM		17.96	17.715		1.30252	1.35626	0.196222	0.0503484		19.23	19.35		2.46021	2.81731	0.325213	-0.360666		20.28	20.365		3.70873	3.71348	0.610804	-0.522875
13	D4H	1	2	12 h	20 µM		17.47								19.47								20.45
14	D4H	2	1	12 h	20 µM		17.22	17.505		1.1925					20.35	20.305		3.09647					20.24	20.39		4.32665
14	D4H	2	2	12 h	20 µM		17.79								20.26								20.54
15	D4H	3	1	12 h	20 µM		17.89	17.995		1.57375					19.12	19.105		2.89525					19.87	19.77		3.10507
15	D4H	3	2	12 h	20 µM		18.1								19.09								19.67
16	D4H	1	1	24 h	0 µM		17.85	17.905		1.75252	1.90928	0.137617	-0.502678		18.76	18.76		2.40875	2.73126	0.41384	-0.274616		19.69	19.69		3.65779	3.81968	0.417777	-0.629072
16	D4H	1	2	24 h	0 µM		17.96								18.76								19.69
17	D4H	2	1	24 h	0 µM		17.68	17.815		1.96515					19.55	19.3		3.19789					20.72	20.46		4.29417
17	D4H	2	2	24 h	0 µM		17.95								19.05								20.2
18	D4H	3	1	24 h	0 µM		18.14	18.14		2.01017					18.67	18.75		2.58714					19.89	19.85		3.50707
18	D4H	3	2	24 h	0 µM		18.14								18.83								19.81
19	D4H	1	1	24 h	20 µM		18.07	18.035		2.33752	2.21247	0.318711	-0.805866		19.16	19.19		2.73588	2.73406	0.138142	-0.277417		19.17	19.335		3.32649	3.43767	0.111373	-0.247068
19	D4H	1	2	24 h	20 µM		18								19.22								19.5
20	D4H	2	1	24 h	20 µM		18.13	18.19		2.44969					19.11	19.22		2.87129					19.85	19.92		3.43729
20	D4H	2	2	24 h	20 µM		18.25								19.33								19.99
21	D4H	3	1	24 h	20 µM		18.06	18.155		1.8502					18.61	18.61		2.59502					19.04	19.79		3.54924
21	D4H	3	2	24 h	20 µM		18.25								18.61								20.54
22	D4H	1	1	48 h	0 µM		17.86	17.485		1.34537	1.25754	0.120439	0.149059		18.26	18.175		2.01099	2.31233	0.355981	0.144316		19.25	19.615		2.77689	2.33951	0.411074	0.851098
22	D4H	1	2	48 h	0 µM		17.11								18.09								19.98
23	D4H	2	1	48 h	0 µM		17.43	17.34		1.12025					18.58	18.54		2.22089					18.71	18.755		2.28051
23	D4H	2	2	48 h	0 µM		17.25								18.5								18.8
24	D4H	3	1	48 h	0 µM		17.71	17.48		1.30701					19.2	19.155		2.70511					18.03	18.165		1.96112
24	D4H	3	2	48 h	0 µM		17.25								19.11								18.3
25	D4H	1	1	48 h	20 µM		17.34	17.415		0.872583	1.43173	0.517063	-0.025128		19.13	19.035		2.80752	2.41002	0.44452	0.0466203		19.09	19.09		2.23404	2.21847	0.525864	0.972133
25	D4H	1	2	48 h	20 µM		17.49								18.94								19.09
26	D4H	2	1	48 h	20 µM		17.56	17.4		1.53001					18.58	18.35		1.93004					19.16	19.19		2.73638
26	D4H	2	2	48 h	20 µM		17.24								18.12								19.22
27	D4H	3	1	48 h	20 µM		17.56	17.7		1.8926					18.98	18.87		2.49251					22.47	22.51		1.685
27	D4H	3	2	48 h	20 µM		17.84								18.76								22.55
28	D4H	1	1	72 h	0 µM		17.42	17.255		1.70263	1.7593	0.102552	-0.352701		18.54	18.56		2.22749	2.60506	0.331019	-0.148419		19.56	19.39		3.51325	3.51151	0.542349	-0.320908
28	D4H	1	2	72 h	0 µM		17.09								18.58								19.22
29	D4H	2	1	72 h	0 µM		18.09	17.685		1.6976					19.6	19.32		2.84533					19.23	19.1		2.9683
29	D4H	2	2	72 h	0 µM		17.28								19.04								18.97
30	D4H	3	1	72 h	0 µM		18.13	18.035		1.87769					19.23	18.97		2.74237					20.15	20.12		4.05299
30	D4H	3	2	72 h	0 µM		17.94								18.71								20.09
31	D4H	1	1	72 h	20 µM		17.48	17.39		1.92467	1.87603	0.057019	-0.469423		19.06	19.165		2.71122	2.7929	0.0724618	-0.336258		19.46	19.635		3.6914	3.6403	0.234335	-0.449699
31	D4H	1	2	72 h	20 µM		17.3								19.27								19.81
32	D4H	2	1	72 h	20 µM		17.68	17.655		1.89013					19.02	19.065		2.81805					19.92	19.945		3.84488
32	D4H	2	2	72 h	20 µM		17.63								19.11								19.97
33	D4H	3	1	72 h	20 µM		17.76	17.75		1.81328					19.46	19.31		2.84944					19.31	19.485		3.38464
33	D4H	3	2	72 h	20 µM		17.74								19.16								19.66
1	TDC	1	1	0 h	N/A		15.62	15.64		-0.254846	-0.290063	0.292228	0		16.21	16.26		-0.115356	0.0633103	0.19901	0		17.45	17.4		0.952736	0.953939	0.101867	0
1	TDC	1	2	0 h	N/A		15.66								16.31								17.35
2	TDC	2	1	0 h	N/A		15.69	15.68		-0.598304					16.24	16.355		0.277799					17.52	17.53		1.0564
2	TDC	2	2	0 h	N/A		15.67								16.47								17.54
3	TDC	3	1	0 h	N/A		16.48	16.275		-0.0170395					16.24	16.345		0.0274887					16.88	16.87		0.85268
3	TDC	3	2	0 h	N/A		16.07								16.45								16.86
4	TDC	1	1	6 h	0 µM		15.79	15.845		-0.271577	0.0496603	0.284073	-0.339723		16.44	16.49		0.706533	0.589488	0.128027	-0.526177		17.51	17.505		1.48719	1.08186	0.43109	-0.127924
4	TDC	1	2	6 h	0 µM		15.9								16.54								17.5
5	TDC	2	1	6 h	0 µM		16.56	16.16		0.152811					16.5	16.22		0.452759					17.44	17.385		1.12944
5	TDC	2	2	6 h	0 µM		15.76								15.94								17.33
6	TDC	3	1	6 h	0 µM		16.76	16.65		0.267747					16.72	16.64		0.60917					17.05	16.995		0.628959
6	TDC	3	2	6 h	0 µM		16.54								16.56								16.94
7	TDC	1	1	6 h	20 µM		15.9	15.935		-0.335794	-0.235308	0.275727	-0.0547552		16.64	16.57		0.183527	0.554639	0.781484	-0.491329		17.63	17.65		1.18459	1.20715	0.125169	-0.253214
7	TDC	1	2	6 h	20 µM		15.97								16.5								17.67
8	TDC	2	1	6 h	20 µM		16.35	16.205		0.0765694					17.68	17.71		1.45253					17.59	17.635		1.34207
8	TDC	2	2	6 h	20 µM		16.06								17.74								17.68
9	TDC	3	1	6 h	20 µM		15.78	16.045		-0.446699					16.21	16.165		0.0278581					16.99	16.94		1.0948
9	TDC	3	2	6 h	20 µM		16.31								16.12								16.89
10	TDC	1	1	12 h	0 µM		16.17	16.105		0.0775704	0.047682	0.0397379	-0.337745		16.93	16.905		0.431536	0.629539	0.181952	-0.566228		17.85	17.785		1.71016	1.39244	0.350931	-0.438496
10	TDC	1	2	12 h	0 µM		16.04								16.88								17.72
11	TDC	2	1	12 h	0 µM		15.93	15.975		0.00258628					16.64	16.585		0.667689					17.48	17.42		1.45138
11	TDC	2	2	12 h	0 µM		16.02								16.53								17.36
12	TDC	3	1	12 h	0 µM		16.3	16.315		0.0628894					16.85	16.8		0.789391					17.52	17.44		1.01576
12	TDC	3	2	12 h	0 µM		16.33								16.75								17.36
13	TDC	1	1	12 h	20 µM		16.22	16.08		-0.332485	-0.0870781	0.296591	-0.202985		17.6	17.735		0.845209	0.725643	0.270032	-0.662333		18.15	18.255		1.59873	1.76348	0.153198	-0.809542
13	TDC	1	2	12 h	20 µM		15.94								17.87								18.36
14	TDC	2	1	12 h	20 µM		16.61	16.555		0.242502					17.55	17.625		0.416471					17.98	17.965		1.90165
14	TDC	2	2	12 h	20 µM		16.5								17.7								17.95
15	TDC	3	1	12 h	20 µM		16.31	16.25		-0.171251					17.14	17.125		0.91525					18.46	18.455		1.79007
15	TDC	3	2	12 h	20 µM		16.19								17.11								18.45
16	TDC	1	1	24 h	0 µM		16.34	16.285		0.132516	0.302615	0.18237	-0.592678		16.5	16.555		0.203745	0.331259	0.364979	-0.267949		17.46	17.32		1.28779	1.40634	0.325184	-0.452405
16	TDC	1	2	24 h	0 µM		16.23								16.61								17.18
17	TDC	2	1	24 h	0 µM		16.09	16.13		0.280155					16.89	16.845		0.742888					18.15	17.94		1.77417
17	TDC	2	2	24 h	0 µM		16.17								16.8								17.73
18	TDC	3	1	24 h	0 µM		16.67	16.625		0.495174					16.35	16.21		0.0471444					17.52	17.5		1.15707
18	TDC	3	2	24 h	0 µM		16.58								16.07								17.48
19	TDC	1	1	24 h	20 µM		16.56	16.525		0.827524	0.579136	0.29017	-0.869199		16.52	16.53		0.0758782	0.292394	0.20411	-0.229084		17.35	17.395		1.38649	1.17601	0.328655	-0.222068
19	TDC	1	2	24 h	20 µM		16.49								16.54								17.44
20	TDC	2	1	24 h	20 µM		16.32	16.39		0.649689					16.82	16.83		0.481285					17.36	17.28		0.797294
20	TDC	2	2	24 h	20 µM		16.46								16.84								17.2
21	TDC	3	1	24 h	20 µM		16.56	16.565		0.260196					16.44	16.335		0.32002					17.64	17.585		1.34424
21	TDC	3	2	24 h	20 µM		16.57								16.23								17.53
22	TDC	1	1	48 h	0 µM		16.34	16.16		0.0203748	-0.0907884	0.0963295	-0.199275		16.55	16.53		0.365988	0.343995	0.357619	-0.280684		17.94	17.995		1.15689	1.13451	0.0232319	-0.180569
22	TDC	1	2	48 h	0 µM		15.98								16.51								18.05
23	TDC	2	1	48 h	0 µM		15.99	16.07		-0.14975					16.15	16.295		-0.024113					17.59	17.585		1.11051
23	TDC	2	2	48 h	0 µM		16.15								16.44								17.58
24	TDC	3	1	48 h	0 µM		16.18	16.03		-0.14299					17.19	17.14		0.690109					17.44	17.34		1.13612
24	TDC	3	2	48 h	0 µM		15.88								17.09								17.24
25	TDC	1	1	48 h	20 µM		16.46	16.25		-0.292417	-0.0566017	0.283266	-0.233461		17.59	17.595		1.36752	0.748357	0.560656	-0.685046		18.56	18.61		1.75404	1.66847	0.194016	-0.714533
25	TDC	1	2	48 h	20 µM		16.04								17.6								18.66
26	TDC	2	1	48 h	20 µM		15.79	15.735		-0.134993					16.69	16.695		0.275037					17.85	17.9		1.44638
26	TDC	2	2	48 h	20 µM		15.68								16.7								17.95
27	TDC	3	1	48 h	20 µM		16.15	16.065		0.257605					16.99	16.98		0.602509					22.61	22.63		1.805
27	TDC	3	2	48 h	20 µM		15.98								16.97								22.65
28	TDC	1	1	72 h	0 µM		15.58	15.64		0.0876256	0.202638	0.106444	-0.492701		16.28	16.425		0.0924864	0.323396	0.391421	-0.260086		17.56	17.555		1.67825	1.59485	0.104017	-0.640908
28	TDC	1	2	72 h	0 µM		15.7								16.57								17.55
29	TDC	2	1	72 h	0 µM		16.1	16.21		0.222603					17.21	17.25		0.775335					17.59	17.61		1.4783
29	TDC	2	2	72 h	0 µM		16.32								17.29								17.63
30	TDC	3	1	72 h	0 µM		16.43	16.455		0.297686					16.31	16.33		0.102368					17.49	17.695		1.62799
30	TDC	3	2	72 h	0 µM		16.48								16.35								17.9
31	TDC	1	1	72 h	20 µM		16.01	16.01		0.544668	0.44936	0.117358	-0.739423		16.75	16.725		0.271215	0.289568	0.0759892	-0.226258		17.21	17.25		1.3064	1.45864	0.181764	-0.504699
31	TDC	1	2	72 h	20 µM		16.01								16.7								17.29
32	TDC	2	1	72 h	20 µM		16.26	16.25		0.485134					16.62	16.62		0.373053					17.75	17.76		1.65988
32	TDC	2	2	72 h	20 µM		16.24								16.62								17.77
33	TDC	3	1	72 h	20 µM		16.08	16.255		0.318278					16.71	16.685		0.224437					17.15	17.51		1.40964
33	TDC	3	2	72 h	20 µM		16.43								16.66								17.87
1	GBF1	1	1	0 h	N/A		31.18	31.075		15.1802	14.3099	0.879368	0		25.92	26.05		9.67464	9.63164	0.0604793	0		29.15	29.56		13.1127	11.9089	1.14798	0
1	GBF1	1	2	0 h	N/A		30.97								26.18								29.97
2	GBF1	2	1	0 h	N/A		29.64	29.7		13.4217					25.33	25.735		9.6578					26.93	27.3		10.8264
2	GBF1	2	2	0 h	N/A		29.76								26.14								27.67
3	GBF1	3	1	0 h	N/A		31.29	30.62		14.328					25.97	25.88		9.56249					28.77	27.805		11.7877
3	GBF1	3	2	0 h	N/A		29.95								25.79								26.84
4	GBF1	1	1	6 h	0 µM		30.04	30.185		14.0684	14.073	0.737478	0.236943		25.18	25.265		9.48153	9.36449	0.272741	0.267156		26.86	27.15		11.1322	11.9785	0.894494	-0.0695911
4	GBF1	1	2	6 h	0 µM		30.33								25.35								27.44
5	GBF1	2	1	6 h	0 µM		29.68	29.345		13.3378					24.59	24.82		9.05276					29.46	29.17		12.9144
5	GBF1	2	2	6 h	0 µM		29.01								25.05								28.88
6	GBF1	3	1	6 h	0 µM		31.47	31.195		14.8127					25.21	25.59		9.55917					27.55	28.255		11.889
6	GBF1	3	2	6 h	0 µM		30.92								25.97								28.96
7	GBF1	1	1	6 h	20 µM		30.27	30.25		13.9792	14.233	0.224706	0.0769115		26.09	26.36		9.97353	10.1296	0.441379	-0.497995		31.08	29.49		13.0246	11.7122	1.16735	0.196786
7	GBF1	1	2	6 h	20 µM		30.23								26.63								27.9
8	GBF1	2	1	6 h	20 µM		31.57	30.535		14.4066					25.95	26.045		9.78753					27.89	27.615		11.3221
8	GBF1	2	2	6 h	20 µM		29.5								26.14								27.34
9	GBF1	3	1	6 h	20 µM		30.67	30.805		14.3133					26.97	26.765		10.6279					26.53	26.635		10.7898
9	GBF1	3	2	6 h	20 µM		30.94								26.56								26.74
10	GBF1	1	1	12 h	0 µM		30.12	28.575		12.5476	13.3343	0.819239	0.975588		25.74	25.485		9.01154	9.39121	0.584585	0.240438		26.43	26.065		9.99016	10.2674	0.240173	1.6415
10	GBF1	1	2	12 h	0 µM		27.03								25.23								25.7
11	GBF1	2	1	12 h	0 µM		31.13	30.155		14.1826					25.01	25.015		9.09769					26.28	26.37		10.4014
11	GBF1	2	2	12 h	0 µM		29.18								25.02								26.46
12	GBF1	3	1	12 h	0 µM		31.87	29.525		13.2729					25.98	26.075		10.0644					27.01	26.835		10.4108
12	GBF1	3	2	12 h	0 µM		27.18								26.17								26.66
13	GBF1	1	1	12 h	20 µM		30.31	32.04		15.6275	12.9863	2.37745	1.32368		26.91	26.74		9.85021	10.1506	0.696066	-0.518999		28.27	28.58		11.9237	11.8585	0.141026	0.0504581
13	GBF1	1	2	12 h	20 µM		33.77								26.57								28.89
14	GBF1	2	1	12 h	20 µM		26.11	27.33		11.0175					28.1	28.155		10.9465					27.06	27.76		11.6966
14	GBF1	2	2	12 h	20 µM		28.55								28.21								28.46
15	GBF1	3	1	12 h	20 µM		28.47	28.735		12.3137					25.56	25.865		9.65525					28.31	28.62		11.9551
15	GBF1	3	2	12 h	20 µM		29								26.17								28.93
16	GBF1	1	1	24 h	0 µM		29.04	29.025		12.8725	13.3143	1.83044	0.995655		25.46	25.685		9.33375	9.33959	0.0805313	0.292051		29.55	29.905		13.8728	12.8913	0.914128	-0.982405
16	GBF1	1	2	24 h	0 µM		29.01								25.91								30.26
17	GBF1	2	1	24 h	0 µM		26.32	27.595		11.7452					25.32	25.525		9.42289					28.18	28.23		12.0642
17	GBF1	2	2	24 h	0 µM		28.87								25.73								28.28
18	GBF1	3	1	24 h	0 µM		30.6	31.455		15.3252					25.28	25.425		9.26214					28.94	29.08		12.7371
18	GBF1	3	2	24 h	0 µM		32.31								25.57								29.22
19	GBF1	1	1	24 h	20 µM		30.99	30.82		15.1225	15.3841	1.0061	-1.0742		26.65	26.635		10.1809	9.71739	0.506775	-0.0857506		26.95	26.765		10.7565	11.526	0.865043	0.382932
19	GBF1	1	2	24 h	20 µM		30.65								26.62								26.58
20	GBF1	2	1	24 h	20 µM		29.72	30.275		14.5347					25.35	25.525		9.17629					28.73	28.945		12.4623
20	GBF1	2	2	24 h	20 µM		30.83								25.7								29.16
21	GBF1	3	1	24 h	20 µM		31.28	32.8		16.4952					25.92	25.81		9.79502					27.72	27.6		11.3592
21	GBF1	3	2	24 h	20 µM		34.32								25.7								27.48
22	GBF1	1	1	48 h	0 µM		31.54	31.11		14.9704	14.6342	0.439402	-0.324275		25.46	25.065		8.90099	9.74066	0.727814	-0.109018		29.05	29.05		12.2119	11.2728	1.58649	0.636098
22	GBF1	1	2	48 h	0 µM		30.68								24.67								29.05
23	GBF1	2	1	48 h	0 µM		31.6	31.015		14.7952					26.5	26.51		10.1909					29.03	28.64		12.1655
23	GBF1	2	2	48 h	0 µM		30.43								26.52								28.25
24	GBF1	3	1	48 h	0 µM		29.95	30.31		14.137					26.47	26.58		10.1301					25.01	25.645		9.44112
24	GBF1	3	2	48 h	0 µM		30.67								26.69								26.28
25	GBF1	1	1	48 h	20 µM		30.61	31.11		14.5676	14.2251	0.591029	0.084872		26.82	26.82		10.5925	10.5667	0.133157	-0.935046		27.44	27.26		10.404	12.8085	2.19501	-0.899533
25	GBF1	1	2	48 h	20 µM		31.61																27.08
26	GBF1	2	1	48 h	20 µM		30.56	30.435		14.565					26.87	27.105		10.685					29.11	29.77		13.3164
26	GBF1	2	2	48 h	20 µM		30.31								27.34								30.43
27	GBF1	3	1	48 h	20 µM		28.96	29.35		13.5426					26.76	26.8		10.4225					34.06	35.53		14.705
27	GBF1	3	2	48 h	20 µM		29.74								26.84								37
28	GBF1	1	1	72 h	0 µM		26.81	27.01		11.4576	12.8243	1.39589	1.48563		24.84	25.035		8.70249	9.4384	0.701854	0.193247		27.64	27.2		11.3233	11.1882	0.15543	0.720759
28	GBF1	1	2	72 h	0 µM		27.21								25.23								26.76
29	GBF1	2	1	72 h	0 µM		29.43	28.755		12.7676					26.66	26.575		10.1003					26.48	27.15		11.0183
29	GBF1	2	2	72 h	0 µM		28.08								26.49								27.82
30	GBF1	3	1	72 h	0 µM		30.34	30.405		14.2477					25.77	25.74		9.51237					26.6	27.29		11.223
30	GBF1	3	2	72 h	0 µM		30.47								25.71								27.98
31	GBF1	1	1	72 h	20 µM		29.51	29.13		13.6647	13.1044	1.08824	1.20558		26.26	26.505		10.0512	9.9379	0.953256	-0.306258		27.26	28.995		13.0514	11.7153	1.17826	0.193635
31	GBF1	1	2	72 h	20 µM		28.75								26.75								30.73
32	GBF1	2	1	72 h	20 µM		27.19	27.615		11.8501					24.86	25.18		8.93305					27.41	26.925		10.8249
32	GBF1	2	2	72 h	20 µM		28.04								25.5								26.44
33	GBF1	3	1	72 h	20 µM		29.6	29.735		13.7983					27.04	27.29		10.8294					27.72	27.37		11.2696
33	GBF1	3	2	72 h	20 µM		29.87								27.54								27.02
1	GBF2	1	1	0 h	N/A		21.62	21.56		5.66515	5.5216	0.138862	0		21.8	21.63		5.25464	5.45498	0.274449	0		21.95	22.01		5.56274	5.67394	0.112493	0
1	GBF2	1	2	0 h	N/A		21.5								21.46								22.07
2	GBF2	2	1	0 h	N/A		21.62	21.79		5.5117					21.77	21.845		5.7678					22.26	22.145		5.6714
2	GBF2	2	2	0 h	N/A		21.96								21.92								22.03
3	GBF2	3	1	0 h	N/A		21.8	21.68		5.38796					21.74	21.66		5.34249					21.84	21.805		5.78768
3	GBF2	3	2	0 h	N/A		21.56								21.58								21.77
4	GBF2	1	1	6 h	0 µM		21.53	21.505		5.38842	5.49966	0.0979165	0.0219434		21.78	21.83		6.04653	5.98615	0.0888181	-0.531177		21.89	21.945		5.92719	5.7702	0.139848	-0.0962578
4	GBF2	1	2	6 h	0 µM		21.48								21.88								22
5	GBF2	2	1	6 h	0 µM		21.68	21.58		5.57281					21.77	21.795		6.02776					22.05	21.98		5.72444
5	GBF2	2	2	6 h	0 µM		21.48								21.82								21.91
6	GBF2	3	1	6 h	0 µM		21.96	21.92		5.53775					21.93	21.915		5.88417					22.04	22.025		5.65896
6	GBF2	3	2	6 h	0 µM		21.88								21.9								22.01
7	GBF2	1	1	6 h	20 µM		21.35	21.235		4.96421	5.19803	0.319111	0.323578		21.92	21.98		5.59353	5.67964	0.213299	-0.224662		22.46	22.485		6.01959	6.00049	0.0215871	-0.326547
7	GBF2	1	2	6 h	20 µM		21.12								22.04								22.51
8	GBF2	2	1	6 h	20 µM		21.6	21.69		5.56157					22.13	22.18		5.92253					22.06	22.27		5.97707
8	GBF2	2	2	6 h	20 µM		21.78								22.23								22.48
9	GBF2	3	1	6 h	20 µM		21.61	21.56		5.0683					21.73	21.66		5.52286					21.81	21.85		6.0048
9	GBF2	3	2	6 h	20 µM		21.51								21.59								21.89
10	GBF2	1	1	12 h	0 µM		21.68	21.665		5.63757	5.29768	0.370405	0.223922		22.18	22.2		5.72654	5.92454	0.238559	0.0616156		21.84	21.955		5.88016	5.70077	0.187686	-0.0268294
10	GBF2	1	2	12 h	0 µM		21.65								22.22								22.07
11	GBF2	2	1	12 h	0 µM		21.16	21.325		5.35259					21.71	21.775		5.85769					21.74	21.685		5.71638
11	GBF2	2	2	12 h	0 µM		21.49								21.84								21.63
12	GBF2	3	1	12 h	0 µM		21.18	21.155		4.90289					22.2	22.2		6.18939					21.9	21.93		5.50576
12	GBF2	3	2	12 h	0 µM		21.13								22.2								21.96
13	GBF2	1	1	12 h	20 µM		21.6	21.545		5.13252	5.27126	0.167621	0.250348		22.96	22.865		5.97521	5.85231	0.212903	0.133845		22.73	22.75		6.09373	6.20348	0.10189	-0.529542
13	GBF2	1	2	12 h	20 µM		21.49								22.77								22.77
14	GBF2	2	1	12 h	20 µM		21.69	21.77		5.4575					22.76	22.815		5.60647					22.13	22.285		6.22165
14	GBF2	2	2	12 h	20 µM		21.85								22.87								22.44
15	GBF2	3	1	12 h	20 µM		21.26	21.645		5.22375					22.13	22.185		5.97525					22.95	22.96		6.29507
15	GBF2	3	2	12 h	20 µM		22.03								22.24								22.97
16	GBF2	1	1	24 h	0 µM		21.5	21.6		5.44752	5.59428	0.176519	-0.0726779		22.02	21.985		5.63375	5.62793	0.073046	0.358228		22.11	22.105		6.07279	5.90134	0.210033	-0.227405
16	GBF2	1	2	24 h	0 µM		21.7								21.95								22.1
17	GBF2	2	1	24 h	0 µM		21.6	21.64		5.79015					21.79	21.8		5.69789					22.09	22.13		5.96417
17	GBF2	2	2	24 h	0 µM		21.68								21.81								22.17
18	GBF2	3	1	24 h	0 µM		21.61	21.675		5.54517					21.67	21.715		5.55214						22.01		5.66707
18	GBF2	3	2	24 h	0 µM		21.74								21.76								22.01
19	GBF2	1	1	24 h	20 µM		21.84	21.63		5.93252	5.84747	0.328121	-0.325866		21.97	22.015		5.56088	5.75073	0.164758	0.235427		22.98	22.49		6.48149	6.10434	0.326826	-0.430401
19	GBF2	1	2	24 h	20 µM		21.42								22.06								22
20	GBF2	2	1	24 h	20 µM		21.91	21.865		6.12469					22.17	22.205		5.85629					22.33	22.41		5.92729
20	GBF2	2	2	24 h	20 µM		21.82								22.24								22.49
21	GBF2	3	1	24 h	20 µM		21.77	21.79		5.4852					21.84	21.85		5.83502					22.17	22.145		5.90424
21	GBF2	3	2	24 h	20 µM		21.81								21.86								22.12
22	GBF2	1	1	48 h	0 µM		21.89	21.87		5.73037	5.58588	0.137351	-0.0642746		21.74	21.82		5.65599	5.63066	0.0666038	0.355493		22.19	22.17		5.33189	5.46784	0.223779	0.206098
22	GBF2	1	2	48 h	0 µM		21.85								21.9								22.15
23	GBF2	2	1	48 h	0 µM		21.47	21.79		5.57025					22	22		5.68089					21.75	21.82		5.34551
23	GBF2	2	2	48 h	0 µM		22.11								22								21.89
24	GBF2	3	1	48 h	0 µM		21.52	21.63		5.45701					22.01	22.005		5.55511					21.98	21.93		5.72612
24	GBF2	3	2	48 h	0 µM		21.74								22								21.88
25	GBF2	1	1	48 h	20 µM		21.76	21.615		5.07258	5.29006	0.312049	0.231539		22.63	22.57		6.34252	5.78669	0.486249	0.199464		22.76	22.73		5.87404	5.58847	0.404972	0.0854666
25	GBF2	1	2	48 h	20 µM		21.47								22.51								22.7
26	GBF2	2	1	48 h	20 µM		21.01	21.02		5.15001					21.73	21.86		5.44004					22.14	22.22		5.76638
26	GBF2	2	2	48 h	20 µM		21.03								21.99								22.3
27	GBF2	3	1	48 h	20 µM		21.21	21.455		5.6476					21.93	21.955		5.57751					25.99	25.95		5.125
27	GBF2	3	2	48 h	20 µM		21.7								21.98								25.91
28	GBF2	1	1	72 h	0 µM		21.24	21.155		5.60263	5.4543	0.135285	0.0672987		21.82	21.87		5.53749	5.53006	0.0153905	0.456091		22.11	22.13		6.25325	6.26151	0.20747	-0.587574
28	GBF2	1	2	72 h	0 µM		21.07								21.92								22.15
29	GBF2	2	1	72 h	0 µM		21.27	21.41		5.4226					22	22.015		5.54033					22.24	22.19		6.0583
29	GBF2	2	2	72 h	0 µM		21.55								22.03								22.14
30	GBF2	3	1	72 h	0 µM		21.48	21.495		5.33769					21.79	21.74		5.51237					22.59	22.54		6.47299
30	GBF2	3	2	72 h	0 µM		21.51								21.69								22.49
31	GBF2	1	1	72 h	20 µM		21.59	21.355		5.88967	5.80103	0.0837279	-0.279423		21.82	21.825		5.37122	5.51457	0.203947	0.471586		22.1	22.175		6.2314	6.07197	0.169091	-0.398032
31	GBF2	1	2	72 h	20 µM		21.12								21.83								22.25
32	GBF2	2	1	72 h	20 µM		21.51	21.555		5.79013					21.99	21.995		5.74805					22.15	22.19		6.08988
32	GBF2	2	2	72 h	20 µM		21.6								22								22.23
33	GBF2	3	1	72 h	20 µM		21.65	21.66		5.72328					21.88	21.885		5.42444					21.97	21.995		5.89464
33	GBF2	3	2	72 h	20 µM		21.67								21.89								22.02
1	CrMYC1	1	1	0 h	N/A		24.62	24.07		8.17515	7.9716	0.18148	0		24.82	24.91		8.53464	8.60664	0.14432	0		25.9	26.695		10.2477	9.64061	0.949507	0
1	CrMYC1	1	2	0 h	N/A		23.52								25								27.49
2	CrMYC1	2	1	0 h	N/A		24.13	24.105		7.8267					25.03	24.85		8.7728					25.15	25.02		8.5464
2	CrMYC1	2	2	0 h	N/A		24.08								24.67								24.89
3	CrMYC1	3	1	0 h	N/A		24.58	24.205		7.91296					24.69	24.83		8.51249					26.07	26.145		10.1277
3	CrMYC1	3	2	0 h	N/A		23.83								24.97								26.22
4	CrMYC1	1	1	6 h	0 µM		24.08	24.255		8.13842	8.37799	0.291646	-0.40639		24.91	24.715		8.93153	8.96782	0.0390653	-0.361177		25.51	26.05		10.0322	9.2652	0.680364	0.375409
4	CrMYC1	1	2	6 h	0 µM		24.43								24.52								26.59
5	CrMYC1	2	1	6 h	0 µM		23.96	24.3		8.29281					24.58	24.73		8.96276					24.72	24.99		8.73444
5	CrMYC1	2	2	6 h	0 µM		24.64								24.88								25.26
6	CrMYC1	3	1	6 h	0 µM		24.87	25.085		8.70275					25.2	25.04		9.00917					25.95	25.395		9.02896
6	CrMYC1	3	2	6 h	0 µM		25.3								24.88								24.84
7	CrMYC1	1	1	6 h	20 µM		24.55	24.83		8.55921	8.64136	0.185086	-0.669755		25.12	25.03		8.64353	9.11797	0.551145	-0.511329		26.82	26.395		9.92959	9.84549	0.0837638	-0.204881
7	CrMYC1	1	2	6 h	20 µM		25.11								24.94								25.97
8	CrMYC1	2	1	6 h	20 µM		24.51	24.64		8.51157					25.93	25.98		9.72253					26.09	26.055		9.76207
8	CrMYC1	2	2	6 h	20 µM		24.77								26.03								26.02
9	CrMYC1	3	1	6 h	20 µM		25.53	25.345		8.8533					25.18	25.125		8.98786					25.6	25.69		9.8448
9	CrMYC1	3	2	6 h	20 µM		25.16								25.07								25.78
10	CrMYC1	1	1	12 h	0 µM		24.1	24.625		8.59757	8.04435	0.581843	-0.0727451		24.97	24.985		8.51154	8.45454	0.204401	0.152105		25.09	25.11		9.03516	8.92577	0.14165	0.714837
10	CrMYC1	1	2	12 h	0 µM		25.15								25								25.13
11	CrMYC1	2	1	12 h	0 µM		23.05	23.41		7.43759					24	24.145		8.22769					24.83	24.945		8.97638
11	CrMYC1	2	2	12 h	0 µM		23.77								24.29								25.06
12	CrMYC1	3	1	12 h	0 µM		24.67	24.35		8.09789					24.65	24.635		8.62439					25.26	25.19		8.76576
12	CrMYC1	3	2	12 h	0 µM		24.03								24.62								25.12
13	CrMYC1	1	1	12 h	20 µM		24.32	24.445		8.03252	8.27126	0.269665	-0.299652		25.93	26.035		9.14521	9.06231	0.199011	-0.455666		26.84	26.465		9.80873	9.98348	0.164397	-0.342875
13	CrMYC1	1	2	12 h	20 µM		24.57								26.14								26.09
14	CrMYC1	2	1	12 h	20 µM		24.57	24.53		8.2175					26.32	26.415		9.20647					25.89	26.07		10.0066
14	CrMYC1	2	2	12 h	20 µM		24.49								26.51								26.25
15	CrMYC1	3	1	12 h	20 µM		24.77	24.985		8.56375					25.07	25.045		8.83525					27.11	26.8		10.1351
15	CrMYC1	3	2	12 h	20 µM		25.2								25.02								26.49
16	CrMYC1	1	1	24 h	0 µM		24.73	25.015		8.86252	8.77761	0.136504	-0.806011		24.69	24.66		8.30875	8.48459	0.236063	0.122051		24.52	24.62		8.58779	8.96801	0.329333	0.672595
16	CrMYC1	1	2	24 h	0 µM		25.3								24.63								24.72
17	CrMYC1	2	1	24 h	0 µM		24.42	24.47		8.62015					24.94	24.855		8.75289					25.51	25.33		9.16417
17	CrMYC1	2	2	24 h	0 µM		24.52								24.77								25.15
18	CrMYC1	3	1	24 h	0 µM		25.03	24.98		8.85017					24.56	24.555		8.39214					25.46	25.495		9.15207
18	CrMYC1	3	2	24 h	0 µM		24.93								24.55								25.53
19	CrMYC1	1	1	24 h	20 µM		25.83	25.235		9.53752	9.20247	0.608399	-1.23087		24.6	24.66		8.20588	8.50073	0.259613	0.105916		28.28	26.975		10.9665	9.91934	0.915914	-0.278734
19	CrMYC1	1	2	24 h	20 µM		24.64								24.72								25.67
20	CrMYC1	2	1	24 h	20 µM		25.02	25.31		9.56969					24.89	24.95		8.60129					25.73	25.75		9.26729
20	CrMYC1	2	2	24 h	20 µM		25.6								25.01								25.77
21	CrMYC1	3	1	24 h	20 µM		24.95	24.805		8.5002					24.69	24.71		8.69502					25.73	25.765		9.52424
21	CrMYC1	3	2	24 h	20 µM		24.66								24.73								25.8
22	CrMYC1	1	1	48 h	0 µM		24.98	24.905		8.76537	8.28254	0.458922	-0.310941		25.45	25.495		9.33099	8.59399	0.638277	0.012649		25.04	25.155		8.31689	8.59951	0.274687	1.0411
22	CrMYC1	1	2	48 h	0 µM		24.83								25.54								25.27
23	CrMYC1	2	1	48 h	0 µM		24.12	24.45		8.23025					24.48	24.55		8.23089					25.72	25.34		8.86551
23	CrMYC1	2	2	48 h	0 µM		24.78								24.62								24.96
24	CrMYC1	3	1	48 h	0 µM		24.5	24.025		7.85201					24.78	24.67		8.22011					24.6	24.82		8.61612
24	CrMYC1	3	2	48 h	0 µM		23.55								24.56								25.04
25	CrMYC1	1	1	48 h	20 µM		24.87	24.655		8.11258	8.62506	0.444216	-0.653461		25.1	25.08		8.85252	8.55669	0.265926	0.0499537		26.58	26.38		9.52404	9.99181	0.422305	-0.3512
25	CrMYC1	1	2	48 h	20 µM		24.44								25.06								26.18
26	CrMYC1	2	1	48 h	20 µM		25.09	24.77		8.90001					24.91	24.9		8.48004					25.97	26.56		10.1064
26	CrMYC1	2	2	48 h	20 µM		24.45								24.89								27.15
27	CrMYC1	3	1	48 h	20 µM		24.76	24.67		8.8626					24.75	24.715		8.33751					31.28	31.17		10.345
27	CrMYC1	3	2	48 h	20 µM		24.58								24.68								31.06
28	CrMYC1	1	1	72 h	0 µM		23.51	23.7		8.14763	8.35597	0.21261	-0.384368		25.06	25.13		8.79749	8.69673	0.0977164	-0.0900859		26.05	25.695		9.81825	9.80485	0.310064	-0.164241
28	CrMYC1	1	2	72 h	0 µM		23.89								25.2								25.34
29	CrMYC1	2	1	72 h	0 µM		24.7	24.56		8.5726					25.18	25.165		8.69033					25.59	25.62		9.4883
29	CrMYC1	2	2	72 h	0 µM		24.42								25.15								25.65
30	CrMYC1	3	1	72 h	0 µM		24.29	24.505		8.34769					24.93	24.83		8.60237					26.12	26.175		10.108
30	CrMYC1	3	2	72 h	0 µM		24.72								24.73								26.23
31	CrMYC1	1	1	72 h	20 µM		24.34	24.045		8.57967	8.50769	0.278634	-0.53609		24.63	24.585		8.13122	8.45624	0.3038	0.150409		25.84	25.88		9.9364	9.4903	0.394	0.150301
31	CrMYC1	1	2	72 h	20 µM		23.75								24.54								25.92
32	CrMYC1	2	1	72 h	20 µM		23.88	23.965		8.20013					25.01	24.98		8.73305					25.28	25.29		9.18988
32	CrMYC1	2	2	72 h	20 µM		24.05								24.95								25.3
33	CrMYC1	3	1	72 h	20 µM		24.49	24.68		8.74328					24.93	24.965		8.50444					25.65	25.445		9.34464
33	CrMYC1	3	2	72 h	20 µM		24.87								25								25.24
1	STR	1	1	0 h	N/A		17.77	17.7		1.80515	1.5566	0.222011	0		17.86	17.815		1.43964	1.67664	0.225193	0		18.3	18.26		1.81274	1.97061	0.236632	0
1	STR	1	2	0 h	N/A		17.63								17.77								18.22
2	STR	2	1	0 h	N/A		17.98	17.765		1.4867					18.01	17.965		1.8878					18.34	18.33		1.8564
2	STR	2	2	0 h	N/A		17.55								17.92								18.32
3	STR	3	1	0 h	N/A		17.82	17.67		1.37796					18.07	18.02		1.70249					17.93	18.26		2.24268
3	STR	3	2	0 h	N/A		17.52								17.97								18.59
4	STR	1	1	6 h	0 µM		17.53	17.245		1.12842	1.38299	0.254694	0.17361		17.96	17.905		2.12153	2.15449	0.170609	-0.477844		18.07	18.07		2.05219	1.81353	0.21158	0.157076
4	STR	1	2	6 h	0 µM		16.96								17.85								18.07
5	STR	2	1	6 h	0 µM		17.55	17.645		1.63781					17.77	17.77		2.00276					18.17	17.995		1.73944
5	STR	2	2	6 h	0 µM		17.74								17.77								17.82
6	STR	3	1	6 h	0 µM		17.7	17.765		1.38275					18.24	18.37		2.33917					18.15	18.015		1.64896
6	STR	3	2	6 h	0 µM		17.83								18.5								17.88
7	STR	1	1	6 h	20 µM		17.81	17.775		1.50421	1.50136	0.06668	0.0552448		18.1	18.135		1.74853	2.04964	0.38068	-0.372995		18.35	18.465		1.99959	2.19215	0.191252	-0.221547
7	STR	1	2	6 h	20 µM		17.74								18.17								18.58
8	STR	2	1	6 h	20 µM		17.85	17.695		1.56657					18.73	18.735		2.47753					18.62	18.675		2.38207
8	STR	2	2	6 h	20 µM		17.54								18.74								18.73
9	STR	3	1	6 h	20 µM		17.73	17.925		1.4333					18.05	18.06		1.92286					17.92	18.04		2.1948
9	STR	3	2	6 h	20 µM		18.12								18.07								18.16
10	STR	1	1	12 h	0 µM		17.58	17.705		1.67757	1.59602	0.094412	-0.0394117		18.14	18.305		1.83154	1.93621	0.0908346	-0.259562		18.13	18.215		2.14016	1.90577	0.214016	0.0648373
10	STR	1	2	12 h	0 µM		17.83								18.47								18.3
11	STR	2	1	12 h	0 µM		17.42	17.465		1.49259					17.9	17.9		1.98269					17.7	17.825		1.85638
11	STR	2	2	12 h	0 µM		17.51								17.9								17.95
12	STR	3	1	12 h	0 µM		17.66	17.87		1.61789					18	18.005		1.99439					18.15	18.145		1.72076
12	STR	3	2	12 h	0 µM		18.08								18.01								18.14
13	STR	1	1	12 h	20 µM		17.87	17.875		1.46252	1.58792	0.199105	-0.0313183		18.88	18.865		1.97521	2.00398	0.0487383	-0.327333		18.42	18.42		1.76373	2.20515	0.529093	-0.234542
13	STR	1	2	12 h	20 µM		17.88								18.85								18.42
14	STR	2	1	12 h	20 µM		18.23	18.13		1.8175					19.15	19.185		1.97647					18.8	18.855		2.79165
14	STR	2	2	12 h	20 µM		18.03								19.22								18.91
15	STR	3	1	12 h	20 µM		17.71	17.905		1.48375					18.3	18.27		2.06025					18.68	18.725		2.06007
15	STR	3	2	12 h	20 µM		18.1								18.24								18.77
16	STR	1	1	24 h	0 µM		17.76	17.64		1.48752	1.87761	0.379323	-0.321011		18.1	18.14		1.78875	1.83626	0.207003	-0.159616		18.19	18.15		2.11779	2.08801	0.0571977	-0.117405
16	STR	1	2	24 h	0 µM		17.52								18.18								18.11
17	STR	2	1	24 h	0 µM		17.65	18.095		2.24515					18.16	18.165		2.06289					18.3	18.29		2.12417
17	STR	2	2	24 h	0 µM		18.54								18.17								18.28
18	STR	3	1	24 h	0 µM		17.96	18.03		1.90017					17.83	17.82		1.65714					18.35	18.365		2.02207
18	STR	3	2	24 h	0 µM		18.1								17.81								18.38
19	STR	1	1	24 h	20 µM		17.78	17.835		2.13752	1.6908	0.397717	-0.134199		18.01	18.01		1.55588	1.75406	0.171769	-0.0774173		18.05	18.04		2.03149	1.78434	0.243704	0.186266
19	STR	1	2	24 h	20 µM		17.89								18.01								18.03
20	STR	2	1	24 h	20 µM		17.28	17.3		1.55969					18.13	18.195		1.84629					18.3	18.26		1.77729
20	STR	2	2	24 h	20 µM		17.32								18.26								18.22
21	STR	3	1	24 h	20 µM		17.53	17.68		1.3752					17.86	17.875		1.86002					17.96	17.785		1.54424
21	STR	3	2	24 h	20 µM		17.83								17.89								17.61
22	STR	1	1	48 h	0 µM		18.01	17.855		1.71537	1.55921	0.208828	-0.00260795		17.98	18.005		1.84099	1.78399	0.0773928	-0.107351		18.15	18.07		1.23189	1.50951	0.24053	0.461098
22	STR	1	2	48 h	0 µM		17.7								18.03								17.99
23	STR	2	1	48 h	0 µM		17.93	17.86		1.64025					17.97	18.015		1.69589					18.03	18.13		1.65551
23	STR	2	2	48 h	0 µM		17.79								18.06								18.23
24	STR	3	1	48 h	0 µM		17.55	17.495		1.32201					17.99	18.265		1.81511					17.82	17.845		1.64112
24	STR	3	2	48 h	0 µM		17.44								18.54								17.87
25	STR	1	1	48 h	20 µM		17.89	17.895		1.35258	1.47006	0.124182	0.0865386		18.37	18.425		2.19752	1.85002	0.306153	-0.17338		18.88	18.74		1.88404	1.53681	0.573373	0.4338
25	STR	1	2	48 h	20 µM		17.9								18.48								18.6
26	STR	2	1	48 h	20 µM		17.25	17.47		1.60001					18.04	18.04		1.62004					18.14	18.305		1.85138
26	STR	2	2	48 h	20 µM		17.69								18.04								18.47
27	STR	3	1	48 h	20 µM		16.97	17.265		1.4576					18.11	18.11		1.73251					21.7	21.7		0.875
27	STR	3	2	48 h	20 µM		17.56								18.11								21.7
28	STR	1	1	72 h	0 µM		17.52	17.605		2.05263	1.73764	0.449655	-0.181035		18.02	17.94		1.60749	1.75506	0.140564	-0.0784193		18.18	18.185		2.30825	2.34151	0.206862	-0.370908
28	STR	1	2	72 h	0 µM		17.69								17.86								18.19
29	STR	2	1	72 h	0 µM		18.01	17.925		1.9376					18.22	18.245		1.77033					18.31	18.285		2.1533
29	STR	2	2	72 h	0 µM		17.84								18.27								18.26
30	STR	3	1	72 h	0 µM		17.45	17.38		1.22269					18.27	18.115		1.88737					18.66	18.63		2.56299
30	STR	3	2	72 h	0 µM		17.31								17.96								18.6
31	STR	1	1	72 h	20 µM		17.74	17.69		2.22467	1.88103	0.389271	-0.324423		18.14	18.145		1.69122	1.9629	0.248294	-0.286258		18.08	18.275		2.3314	2.25697	0.136319	-0.286365
31	STR	1	2	72 h	20 µM		17.64								18.15								18.47
32	STR	2	1	72 h	20 µM		17.87	17.725		1.96013					18.38	18.425		2.17805					18.57	18.44		2.33988
32	STR	2	2	72 h	20 µM		17.58								18.47								18.31
33	STR	3	1	72 h	20 µM		17.47	17.395		1.45828					18.45	18.48		2.01944					18.19	18.2		2.09964
33	STR	3	2	72 h	20 µM		17.32								18.51								18.21
1	ORCA2	1	1	0 h	N/A		21.97	22.03		6.13515	5.81327	0.281705	0		22.1	21.97		5.59464	5.65664	0.226608	0		22.15	22.115		5.66774	5.77561	0.0959424	0
1	ORCA2	1	2	0 h	N/A		22.09								21.84								22.08
2	ORCA2	2	1	0 h	N/A		21.9	21.89		5.6117					21.95	21.985		5.9078					22.2	22.325		5.8514
2	ORCA2	2	2	0 h	N/A		21.88								22.02								22.45
3	ORCA2	3	1	0 h	N/A		21.95	21.985		5.69296					21.78	21.785		5.46749					21.81	21.825		5.80768
3	ORCA2	3	2	0 h	N/A		22.02								21.79								21.84
4	ORCA2	1	1	6 h	0 µM		22.17	22.175		6.05842	5.93299	0.159994	-0.119723		20.8	20.755		4.97153	5.00782	0.205621	0.648823		21.19	21.325		5.30719	5.0502	0.225741	0.725409
4	ORCA2	1	2	6 h	0 µM		22.18								20.71								21.46
5	ORCA2	2	1	6 h	0 µM		21.86	21.76		5.75281					20.5	20.59		4.82276					21.2	21.215		4.95944
5	ORCA2	2	2	6 h	0 µM		21.66								20.68								21.23
6	ORCA2	3	1	6 h	0 µM		22.43	22.37		5.98775					21.09	21.26		5.22917					21.31	21.25		4.88396
6	ORCA2	3	2	6 h	0 µM		22.31								21.43								21.19
7	ORCA2	1	1	6 h	20 µM		22.16	22.15		5.87921	5.77636	0.338561	0.0369115		21	21.125		4.73853	4.98464	0.266414	0.672005		21.46	21.37		4.90459	5.16215	0.246051	0.613453
7	ORCA2	1	2	6 h	20 µM		22.14								21.25								21.28
8	ORCA2	2	1	6 h	20 µM		22.12	22.18		6.05157					21.51	21.525		5.26753					21.5	21.48		5.18707
8	ORCA2	2	2	6 h	20 µM		22.24								21.54								21.46
9	ORCA2	3	1	6 h	20 µM		21.93	21.89		5.3983					21.15	21.085		4.94786					21.27	21.24		5.3948
9	ORCA2	3	2	6 h	20 µM		21.85								21.02								21.21
10	ORCA2	1	1	12 h	0 µM		21.87	21.95		5.92257	5.90268	0.195608	-0.0894117		21.65	21.65		5.17654	5.43621	0.227847	0.220438		21.8	21.775		5.70016	5.5541	0.126602	0.221504
10	ORCA2	1	2	12 h	0 µM		22.03								21.65								21.75
11	ORCA2	2	1	12 h	0 µM		22.07	22.06		6.08759					21.53	21.52		5.60269					21.46	21.455		5.48638
11	ORCA2	2	2	12 h	0 µM		22.05								21.51								21.45
12	ORCA2	3	1	12 h	0 µM		22.19	21.95		5.69789					21.51	21.54		5.52939					21.91	21.9		5.47576
12	ORCA2	3	2	12 h	0 µM		21.71								21.57								21.89
13	ORCA2	1	1	12 h	20 µM		22.07	22.145		5.73252	5.78959	0.244426	0.0236817		21.56	21.67		4.78021	5.33731	0.484985	0.319334		22.2	22.13		5.47373	5.54848	0.307677	0.227125
13	ORCA2	1	2	12 h	20 µM		22.22								21.78								22.06
14	ORCA2	2	1	12 h	20 µM		22.27	22.37		6.0575					22.76	22.775		5.56647					21.93	21.95		5.88665
14	ORCA2	2	2	12 h	20 µM		22.47								22.79								21.97
15	ORCA2	3	1	12 h	20 µM		22.01	22		5.57875					21.83	21.875		5.66525					21.87	21.95		5.28507
15	ORCA2	3	2	12 h	20 µM		21.99								21.92								22.03
16	ORCA2	1	1	24 h	0 µM		21.77	21.855		5.70252	5.80095	0.101443	0.0123221		21.79	21.79		5.43875	5.57959	0.203484	0.0770509		22.22	22.275		6.24279	6.18468	0.227096	-0.409072
16	ORCA2	1	2	24 h	0 µM		21.94								21.79								22.33
17	ORCA2	2	1	24 h	0 µM		21.73	21.755		5.90515					21.85	21.915		5.81289					22.07	22.1		5.93417
17	ORCA2	2	2	24 h	0 µM		21.78								21.98								22.13
18	ORCA2	3	1	24 h	0 µM		21.85	21.925		5.79517					21.64	21.65		5.48714					22.71	22.72		6.37707
18	ORCA2	3	2	24 h	0 µM		22								21.66								22.73
19	ORCA2	1	1	24 h	20 µM		21.5	21.505		5.80752	5.7508	0.0496535	0.0624673		21.77	21.82		5.36588	5.44406	0.194062	0.212583		22.02	22.005		5.99649	5.66434	0.287653	0.111266
19	ORCA2	1	2	24 h	20 µM		21.51								21.87								21.99
20	ORCA2	2	1	24 h	20 µM		21.68	21.47		5.72969					21.65	21.65		5.30129					21.99	21.98		5.49729
20	ORCA2	2	2	24 h	20 µM		21.26								21.65								21.97
21	ORCA2	3	1	24 h	20 µM		22.03	22.02		5.7152					21.56	21.68		5.66502					21.71	21.74		5.49924
21	ORCA2	3	2	24 h	20 µM		22.01								21.8								21.77
22	ORCA2	1	1	48 h	0 µM		21.2	21.205		5.06537	5.18754	0.157462	0.625725		21.61	21.515		5.35099	5.43899	0.253824	0.217649		22.1	22.11		5.27189	5.53451	0.290232	0.241098
22	ORCA2	1	2	48 h	0 µM		21.21								21.42								22.12
23	ORCA2	2	1	48 h	0 µM		21.6	21.585		5.36525					21.55	21.56		5.24089					22.08	21.96		5.48551
23	ORCA2	2	2	48 h	0 µM		21.57								21.57								21.84
24	ORCA2	3	1	48 h	0 µM		21.15	21.305		5.13201					22.17	22.175		5.72511					22.1	22.05		5.84612
24	ORCA2	3	2	48 h	0 µM		21.46								22.18								22
25	ORCA2	1	1	48 h	20 µM		21.6	21.63		5.08758	5.2684	0.364183	0.544872		22.24	22.37		6.14252	5.54002	0.65974	0.11662		22.45	22.305		5.44904	4.92514	1.10558	0.850467
25	ORCA2	1	2	48 h	20 µM		21.66								22.5								22.16
26	ORCA2	2	1	48 h	20 µM		20.99	20.9		5.03001					21.33	21.255		4.83504					22.16	22.125		5.67138
26	ORCA2	2	2	48 h	20 µM		20.81								21.18								22.09
27	ORCA2	3	1	48 h	20 µM		21.44	21.495		5.6876					22.03	22.02		5.64251					24.46	24.48		3.655
27	ORCA2	3	2	48 h	20 µM		21.55								22.01								24.5
28	ORCA2	1	1	72 h	0 µM		21.01	21.17		5.61763	5.60097	0.0763337	0.212299		21.71	21.62		5.28749	5.4784	0.165552	0.178247		21.88	21.905		6.02825	5.92651	0.154857	-0.150908
28	ORCA2	1	2	72 h	0 µM		21.33								21.53								21.93
29	ORCA2	2	1	72 h	0 µM		21.58	21.655		5.6676					21.96	22.04		5.56533					21.87	21.88		5.7483
29	ORCA2	2	2	72 h	0 µM		21.73								22.12								21.89
30	ORCA2	3	1	72 h	0 µM		21.7	21.675		5.51769					21.85	21.81		5.58237					22.07	22.07		6.00299
30	ORCA2	3	2	72 h	0 µM		21.65								21.77								22.07
31	ORCA2	1	1	72 h	20 µM		21.53	21.58		6.11467	5.87769	0.248954	-0.0644231		21.97	21.975		5.52122	5.57624	0.0485491	0.0804085		21.73	21.72		5.7764	6.00197	0.276107	-0.226365
31	ORCA2	1	2	72 h	20 µM		21.63								21.98								21.71
32	ORCA2	2	1	72 h	20 µM		21.76	21.665		5.90013					21.87	21.86		5.61305					22.3	22.41		6.30988
32	ORCA2	2	2	72 h	20 µM		21.57								21.85								22.52
33	ORCA2	3	1	72 h	20 µM		21.55	21.555		5.61828					22.11	22.055		5.59444					21.99	22.02		5.91964
33	ORCA2	3	2	72 h	20 µM		21.56								22								22.05
1	CrWRKY1	1	1	0 h	N/A		22.97	22.47		6.57515	6.26327	0.288237	0		21.5	21.355		4.97964	5.16664	0.184147	0		22.07	21.885		5.43774	5.60394	0.230972	0
1	CrWRKY1	1	2	0 h	N/A		21.97								21.21								21.7
2	CrWRKY1	2	1	0 h	N/A		22.24	22.285		6.0067					21.28	21.425		5.3478					21.89	21.98		5.5064
2	CrWRKY1	2	2	0 h	N/A		22.33								21.57								22.07
3	CrWRKY1	3	1	0 h	N/A		22.1	22.5		6.20796					21.53	21.49		5.17249					21.95	21.885		5.86768
3	CrWRKY1	3	2	0 h	N/A		22.9								21.45								21.82
4	CrWRKY1	1	1	6 h	0 µM		22.13	22.46		6.34342	6.20299	0.828938	0.0602767		21.78	21.765		5.98153	6.31782	0.545959	-1.15118		22.83	22.825		6.80719	6.37186	0.463857	-0.767924
4	CrWRKY1	1	2	6 h	0 µM		22.79								21.75								22.82
5	CrWRKY1	2	1	6 h	0 µM		21.16	21.32		5.31281					22.74	22.715		6.94776					22.83	22.68		6.42444
5	CrWRKY1	2	2	6 h	0 µM		21.48								22.69								22.53
6	CrWRKY1	3	1	6 h	0 µM		22.71	23.335		6.95275					21.89	22.055		6.02417					22.16	22.25		5.88396
6	CrWRKY1	3	2	6 h	0 µM		23.96								22.22								22.34
7	CrWRKY1	1	1	6 h	20 µM		21.94	21.64		5.36921	5.38469	0.244502	0.878578		22.11	22.33		5.94353	6.42464	1.14112	-1.258		23.49	23.6		7.13459	6.75715	0.340019	-1.15321
7	CrWRKY1	1	2	6 h	20 µM		21.34								22.55								23.71
8	CrWRKY1	2	1	6 h	20 µM		21.92	21.765		5.63657					23.91	23.985		7.72753					23.01	22.955		6.66207
8	CrWRKY1	2	2	6 h	20 µM		21.61								24.06								22.9
9	CrWRKY1	3	1	6 h	20 µM		21.54	21.64		5.1483					21.82	21.74		5.60286					22.19	22.32		6.4748
9	CrWRKY1	3	2	6 h	20 µM		21.74								21.66								22.45
10	CrWRKY1	1	1	12 h	0 µM		21.49	22.375		6.34757	5.72268	0.579532	0.540588		22.7	22.665		6.19154	6.78454	0.522888	-1.6179		23.01	22.84		6.76516	6.42077	0.324483	-0.816829
10	CrWRKY1	1	2	12 h	0 µM		23.26								22.63								22.67
11	CrWRKY1	2	1	12 h	0 µM		21.66	21.59		5.61759					22.79	22.9		6.98269					22.52	22.345		6.37638
11	CrWRKY1	2	2	12 h	0 µM		21.52								23.01								22.17
12	CrWRKY1	3	1	12 h	0 µM		21.6	21.455		5.20289					23.18	23.19		7.17939					22.28	22.545		6.12076
12	CrWRKY1	3	2	12 h	0 µM		21.31								23.2								22.81
13	CrWRKY1	1	1	12 h	20 µM		21.8	21.705		5.29252	5.28626	0.145724	0.977015		24.46	24.48		7.59021	6.78731	0.712265	-1.62067		23.69	23.5		6.84373	6.70015	0.14879	-1.09621
13	CrWRKY1	1	2	12 h	20 µM		21.61								24.5								23.31
14	CrWRKY1	2	1	12 h	20 µM		21.22	21.45		5.1375					23.17	23.44		6.23147					22.56	22.61		6.54665
14	CrWRKY1	2	2	12 h	20 µM		21.68								23.71								22.66
15	CrWRKY1	3	1	12 h	20 µM		21.64	21.85		5.42875					22.76	22.75		6.54025					23.19	23.375		6.71007
15	CrWRKY1	3	2	12 h	20 µM		22.06								22.74								23.56
16	CrWRKY1	1	1	24 h	0 µM		21.68	21.735		5.58252	5.82095	0.208658	0.442322		22.2	22.275		5.92375	5.87126	0.149928	-0.704616		22.29	22.145		6.11279	6.00134	0.185619	-0.397405
16	CrWRKY1	1	2	24 h	0 µM		21.79								22.35								22
17	CrWRKY1	2	1	24 h	0 µM		21.78	21.76		5.91015					21.75	22.09		5.98789					22.09	22.27		6.10417
17	CrWRKY1	2	2	24 h	0 µM		21.74								22.43								22.45
18	CrWRKY1	3	1	24 h	0 µM		22.15	22.1		5.97017					21.57	21.865		5.70214					22.05	22.13		5.78707
18	CrWRKY1	3	2	24 h	0 µM		22.05								22.16								22.21
19	CrWRKY1	1	1	24 h	20 µM		21.97	21.91		6.21252	6.27914	0.139712	-0.0158661		22.23	22.24		5.78588	5.66906	0.79212	-0.502417		22.66	22.785		6.77649	6.06267	0.719668	-0.458734
19	CrWRKY1	1	2	24 h	20 µM		21.85								22.25								22.91
20	CrWRKY1	2	1	24 h	20 µM		21.82	22.18		6.43969					22.51	22.745		6.39629					21.92	21.82		5.33729
20	CrWRKY1	2	2	24 h	20 µM		22.54								22.98								21.72
21	CrWRKY1	3	1	24 h	20 µM		22.25	22.49		6.1852					20.74	20.84		4.82502					22.11	22.315		6.07424
21	CrWRKY1	3	2	24 h	20 µM		22.73								20.94								22.52
22	CrWRKY1	1	1	48 h	0 µM		21.98	21.845		5.70537	5.72421	0.107861	0.539059		22.56	22.68		6.51599	5.99066	0.641389	-0.824018		22.71	23.01		6.17189	6.06951	0.338998	-0.465569
22	CrWRKY1	1	2	48 h	0 µM		21.71								22.8								23.31
23	CrWRKY1	2	1	48 h	0 µM		22.12	22.06		5.84025					21.6	21.595		5.27589					22.77	22.82		6.34551
23	CrWRKY1	2	2	48 h	0 µM		22								21.59								22.87
24	CrWRKY1	3	1	48 h	0 µM		22.03	21.8		5.62701					22.59	22.63		6.18011					21.8	21.895		5.69112
24	CrWRKY1	3	2	48 h	0 µM		21.57								22.67								21.99
25	CrWRKY1	1	1	48 h	20 µM		22.5	22.505		5.96258	6.06506	0.294968	0.198205		22.7	22.81		6.58252	5.78336	0.693812	-0.616713		23.26	22.955		6.09904	6.12514	0.30764	-0.5212
25	CrWRKY1	1	2	48 h	20 µM		22.51								22.92								22.65
26	CrWRKY1	2	1	48 h	20 µM		21.82	21.705		5.83501					21.7	21.755		5.33504					22.5	22.285		5.83138
26	CrWRKY1	2	2	48 h	20 µM		21.59								21.81								22.07
27	CrWRKY1	3	1	48 h	20 µM		22.53	22.205		6.3976					21.8	21.81		5.43251					27.28	27.27		6.445
27	CrWRKY1	3	2	48 h	20 µM		21.88								21.82								27.26
28	CrWRKY1	1	1	72 h	0 µM		20.24	20.385		4.83263	5.2593	0.430027	1.00397		22.36	22.27		5.93749	5.65506	0.705254	-0.488419		22.3	22.38		6.50325	6.65651	0.416558	-1.05257
28	CrWRKY1	1	2	72 h	0 µM		20.53								22.18								22.46
29	CrWRKY1	2	1	72 h	0 µM		21.55	21.68		5.6926					22.73	22.65		6.17533					22.81	22.47		6.3383
29	CrWRKY1	2	2	72 h	0 µM		21.81								22.57								22.13
30	CrWRKY1	3	1	72 h	0 µM		21.29	21.41		5.25269					21.19	21.08		4.85237					23.13	23.195		7.12799
30	CrWRKY1	3	2	72 h	0 µM		21.53								20.97								23.26
31	CrWRKY1	1	1	72 h	20 µM		20.87	20.615		5.14967	5.29436	0.294555	0.96891		21.55	21.62		5.16622	5.36957	0.188355	-0.202925		22.54	22.58		6.6364	6.4403	0.182699	-0.836365
31	CrWRKY1	1	2	72 h	20 µM		20.36								21.69								22.62
32	CrWRKY1	2	1	72 h	20 µM		20.88	20.865		5.10013					21.71	21.785		5.53805					22.24	22.375		6.27488
32	CrWRKY1	2	2	72 h	20 µM		20.85								21.86								22.51
33	CrWRKY1	3	1	72 h	20 µM		21.36	21.57		5.63328					21.65	21.865		5.40444					22.21	22.51		6.40964
33	CrWRKY1	3	2	72 h	20 µM		21.78								22.08								22.81
1	CrWRKY2	1	1	0 h	N/A		25.16	24.93		9.03515	8.9766	0.068216	0		26.99	26.275		9.89964	9.75498	0.316048	0		26.48	26.225		9.77774	9.91394	0.272492	0
1	CrWRKY2	1	2	0 h	N/A		24.7								25.56								25.97
2	CrWRKY2	2	1	0 h	N/A		25.32	25.18		8.9017					25.95	26.05		9.9728					26.45	26.21		9.7364
2	CrWRKY2	2	2	0 h	N/A		25.04								26.15								25.97
3	CrWRKY2	3	1	0 h	N/A		24.86	25.285		8.99296					25.51	25.71		9.39249					26.17	26.245		10.2277
3	CrWRKY2	3	2	0 h	N/A		25.71								25.91								26.32
4	CrWRKY2	1	1	6 h	0 µM		25.05	25.305		9.18842	8.99799	0.724001	-0.02139		24.54	24.4		8.61653	9.32282	0.887606	0.432156		25.19	25.565		9.54719	9.3752	0.155531	0.538742
4	CrWRKY2	1	2	6 h	0 µM		25.56								24.26								25.94
5	CrWRKY2	2	1	6 h	0 µM		24.5	24.205		8.19781					24.79	24.8		9.03276					25.43	25.5		9.24444
5	CrWRKY2	2	2	6 h	0 µM		23.91								24.81								25.57
6	CrWRKY2	3	1	6 h	0 µM		25.65	25.99		9.60775					25.69	26.35		10.3192					25.57	25.7		9.33396
6	CrWRKY2	3	2	6 h	0 µM		26.33								27.01								25.83
7	CrWRKY2	1	1	6 h	20 µM		24.5	24.75		8.47921	8.55969	0.422425	0.416912		25.12	25.145		8.75853	9.08131	0.310356	0.673671		25.95	26.31		9.84459	10.1405	0.443001	-0.226547
7	CrWRKY2	1	2	6 h	20 µM		25								25.17								26.67
8	CrWRKY2	2	1	6 h	20 µM		25.58	25.145		9.01657					25.34	25.635		9.37753					26.34	26.22		9.92707
8	CrWRKY2	2	2	6 h	20 µM		24.71								25.93								26.1
9	CrWRKY2	3	1	6 h	20 µM		25.17	24.675		8.1833					25.57	25.245		9.10786					26.7	26.495		10.6498
9	CrWRKY2	3	2	6 h	20 µM		24.18								24.92								26.29
10	CrWRKY2	1	1	12 h	0 µM		24.64	24.695		8.66757	9.12435	0.479027	-0.147745		24.76	24.945		8.47154	9.22454	0.66952	0.530438		25.83	25.38		9.30516	9.55744	0.414453	0.356504
10	CrWRKY2	1	2	12 h	0 µM		24.75								25.13								24.93
11	CrWRKY2	2	1	12 h	0 µM		25.13	25.055		9.08259					25.59	25.67		9.75269					25.6	25.3		9.33138
11	CrWRKY2	2	2	12 h	0 µM		24.98								25.75								25
12	CrWRKY2	3	1	12 h	0 µM		26.23	25.875		9.62289					25.66	25.46		9.44939					26.58	26.46		10.0358
12	CrWRKY2	3	2	12 h	0 µM		25.52								25.26								26.34
13	CrWRKY2	1	1	12 h	20 µM		25.51	25.015		8.60252	8.80792	0.185297	0.168682		25.72	25.815		8.92521	9.14564	0.191196	0.609334		25.96	25.14		8.48373	9.51515	1.09549	0.398791
13	CrWRKY2	1	2	12 h	20 µM		24.52								25.91								24.32
14	CrWRKY2	2	1	12 h	20 µM		24.79	25.275		8.9625					27.06	26.475		9.26647					26.69	25.46		9.39665
14	CrWRKY2	2	2	12 h	20 µM		25.76								25.89								24.23
15	CrWRKY2	3	1	12 h	20 µM		25.84	25.28		8.85875					25.59	25.455		9.24525					27.75	27.33		10.6651
15	CrWRKY2	3	2	12 h	20 µM		24.72								25.32								26.91
16	CrWRKY2	1	1	24 h	0 µM		25.47	25.465		9.31252	9.48595	0.236366	-0.509345		25.54	25.585		9.23375	9.15626	0.264041	0.598718		27.62	28.14		12.1078	11.5313	0.64218	-1.61741
16	CrWRKY2	1	2	24 h	0 µM		25.46								25.63								28.66
17	CrWRKY2	2	1	24 h	0 µM		25.44	25.24		9.39015					25.47	25.475		9.37289					27.17	27.005		10.8392
17	CrWRKY2	2	2	24 h	0 µM		25.04								25.48								26.84
18	CrWRKY2	3	1	24 h	0 µM		25.85	25.885		9.75517					25.51	25.025		8.86214					26.74	27.99		11.6471
18	CrWRKY2	3	2	24 h	0 µM		25.92								24.54								29.24
19	CrWRKY2	1	1	24 h	20 µM		25.15	25.06		9.36252	9.32414	0.351323	-0.347533		24.95	25.2		8.74588	8.71239	0.330641	1.04258		26.82	26.845		10.8365	10.3293	0.449042	-0.415401
19	CrWRKY2	1	2	24 h	20 µM		24.97								25.45								26.87
20	CrWRKY2	2	1	24 h	20 µM		25.34	25.395		9.65469					24.74	24.715		8.36629					26.63	26.465		9.98229
20	CrWRKY2	2	2	24 h	20 µM		25.45								24.69								26.3
21	CrWRKY2	3	1	24 h	20 µM		25.31	25.26		8.9552					24.96	25.04		9.02502					26.47	26.41		10.1692
21	CrWRKY2	3	2	24 h	20 µM		25.21								25.12								26.35
22	CrWRKY2	1	1	48 h	0 µM		26.57	25.675		9.53537	8.83588	0.663587	0.140725		24.66	24.635		8.47099	8.73733	0.292341	1.01765		26.42	26.66		9.82189	9.78451	0.14399	0.129431
22	CrWRKY2	1	2	48 h	0 µM		24.78								24.61								26.9
23	CrWRKY2	2	1	48 h	0 µM		23.78	24.435		8.21525					24.92	25.01		8.69089					25.87	26.1		9.62551
23	CrWRKY2	2	2	48 h	0 µM		25.09								25.1								26.33
24	CrWRKY2	3	1	48 h	0 µM		24.95	24.93		8.75701					25.29	25.5		9.05011					25.57	26.11		9.90612
24	CrWRKY2	3	2	48 h	0 µM		24.91								25.71								26.65
25	CrWRKY2	1	1	48 h	20 µM		25.77	25.535		8.99258	9.2384	0.286206	-0.261795		25.68	25.915		9.68752	8.82669	0.828412	0.928287		26.83	26.69		9.83404	9.15347	0.755833	0.760467
25	CrWRKY2	1	2	48 h	20 µM		25.3								26.15								26.55
26	CrWRKY2	2	1	48 h	20 µM		24.62	25.04		9.17001					23.98	24.455		8.03504					25.63	25.74		9.28638
26	CrWRKY2	2	2	48 h	20 µM		25.46								24.93								25.85
27	CrWRKY2	3	1	48 h	20 µM		24.68	25.36		9.5526					24.71	25.135		8.75751					29.01	29.165		8.34
27	CrWRKY2	3	2	48 h	20 µM		26.04								25.56								29.32
28	CrWRKY2	1	1	72 h	0 µM		24.13	24.575		9.02263	9.00097	0.114012	-0.024368		25.28	25.295		8.96249	8.72006	0.405127	1.03491		26.57	27.06		11.1833	10.7265	0.395672	-0.812574
28	CrWRKY2	1	2	72 h	0 µM		25.02								25.31								27.55
29	CrWRKY2	2	1	72 h	0 µM		24.94	25.09		9.1026					25.11	25.42		8.94533					26.8	26.62		10.4883
29	CrWRKY2	2	2	72 h	0 µM		25.24								25.73								26.44
30	CrWRKY2	3	1	72 h	0 µM		24.85	25.035		8.87769					24.28	24.48		8.25237					25.99	26.575		10.508
30	CrWRKY2	3	2	72 h	0 µM		25.22								24.68								27.16
31	CrWRKY2	1	1	72 h	20 µM		24.64	24.65		9.18467	9.11103	0.0647046	-0.134423		24.79	24.79		8.33622	8.6029	0.271018	1.15208		26.12	26.53		10.5864	10.322	0.285273	-0.408032
31	CrWRKY2	1	2	72 h	20 µM		24.66								24.79								26.94
32	CrWRKY2	2	1	72 h	20 µM		24.56	24.85		9.08513					25.2	25.125		8.87805					25.98	26.46		10.3599
32	CrWRKY2	2	2	72 h	20 µM		25.14								25.05								26.94
33	CrWRKY2	3	1	72 h	20 µM		24.78	25		9.06328					24.88	25.055		8.59444					26.06	26.12		10.0196
33	CrWRKY2	3	2	72 h	20 µM		25.22								25.23								26.18
1	DAT	1	1	0 h	N/A		20.49	20.33		4.43515	4.21494	0.199012	0		22.23	22.175		5.79964	5.78498	0.220212	0		21.85	22.59		6.14274	6.12394	0.18386	0
1	DAT	1	2	0 h	N/A		20.17								22.12								23.33
2	DAT	2	1	0 h	N/A		20.8	20.44		4.1617					21.71	21.635		5.5578					22.44	22.405		5.9314
2	DAT	2	2	0 h	N/A		20.08								21.56								22.37
3	DAT	3	1	0 h	N/A		20.43	20.34		4.04796					22.17	22.315		5.99749					22.05	22.315		6.29768
3	DAT	3	2	0 h	N/A		20.25								22.46								22.58
4	DAT	1	1	6 h	0 µM		20.71	20.765		4.64842	4.64299	0.00887939	-0.428057		22.5	22.495		6.71153	7.05115	0.29782	-1.26618		23.17	23.14		7.12219	6.81853	0.55412	-0.694591
4	DAT	1	2	6 h	0 µM		20.82								22.49								23.11
5	DAT	2	1	6 h	0 µM		20.48	20.655		4.64781					22.96	23.035		7.26776					22.93	23.41		7.15444
5	DAT	2	2	6 h	0 µM		20.83								23.11								23.89
6	DAT	3	1	6 h	0 µM		20.88	21.015		4.63275					23.43	23.205		7.17417					22.54	22.545		6.17896
6	DAT	3	2	6 h	0 µM		21.15								22.98								22.55
7	DAT	1	1	6 h	20 µM		20.64	20.37		4.09921	4.43469	0.346677	-0.219755		21.68	22.1		5.71353	6.42131	1.01366	-0.636329		23.03	22.955		6.48959	6.75549	0.363581	-0.631547
7	DAT	1	2	6 h	20 µM		20.1								22.52								22.88
8	DAT	2	1	6 h	20 µM		20.92	20.92		4.79157					23.81	23.84		7.58253					23.02	22.9		6.60707
8	DAT	2	2	6 h	20 µM		20.92								23.87								22.78
9	DAT	3	1	6 h	20 µM		20.67	20.905		4.4133					22.1	22.105		5.96786					23.22	23.015		7.1698
9	DAT	3	2	6 h	20 µM		21.14								22.11								22.81
10	DAT	1	1	12 h	0 µM		20.53	20.435		4.40757	4.43935	0.283988	-0.224412		22.67	22.505		6.03154	6.61621	0.507176	-0.831228		23.25	22.985		6.91016	6.56744	0.634067	-0.443496
10	DAT	1	2	12 h	0 µM		20.34								22.34								22.72
11	DAT	2	1	12 h	0 µM		20.13	20.145		4.17259					22.76	22.855		6.93769					23.04	22.925		6.95638
11	DAT	2	2	12 h	0 µM		20.16								22.95								22.81
12	DAT	3	1	12 h	0 µM		21.14	20.99		4.73789					22.92	22.89		6.87939					22.29	22.26		5.83576
12	DAT	3	2	12 h	0 µM		20.84								22.86								22.23
13	DAT	1	1	12 h	20 µM		20.74	20.675		4.26252	4.29792	0.141486	-0.0829849		23.55	23.585		6.69521	6.87398	0.385559	-1.089		22.81	22.68		6.02373	6.78681	1.02865	-0.662875
13	DAT	1	2	12 h	20 µM		20.61								23.62								22.55
14	DAT	2	1	12 h	20 µM		20.54	20.49		4.1775					24.53	24.525		7.31647					24.13	24.02		7.95665
14	DAT	2	2	12 h	20 µM		20.44								24.52								23.91
15	DAT	3	1	12 h	20 µM		20.83	20.875		4.45375					22.93	22.82		6.61025					23	23.045		6.38007
15	DAT	3	2	12 h	20 µM		20.92								22.71								23.09
16	DAT	1	1	24 h	0 µM		20.84	20.795		4.64252	4.69928	0.0917854	-0.484345		23.03	24.24		7.88875	6.83126	0.928896	-1.04628		22.55	22.46		6.42779	6.34634	0.190025	-0.222405
16	DAT	1	2	24 h	0 µM		20.75								25.45								22.37
17	DAT	2	1	24 h	0 µM		20.66	20.5		4.65015					22.56	22.56		6.45789					22.36	22.295		6.12917
17	DAT	2	2	24 h	0 µM		20.34								22.56								22.23
18	DAT	3	1	24 h	0 µM		20.97	20.935		4.80517					22.14	22.31		6.14714					22.84	22.825		6.48207
18	DAT	3	2	24 h	0 µM		20.9								22.48								22.81
19	DAT	1	1	24 h	20 µM		20.66	20.68		4.98252	4.77247	0.182728	-0.557533		22.36	22.445		5.99088	6.33573	0.393918	-0.550751		22.11	22.215		6.20649	6.64101	0.548477	-0.517068
19	DAT	1	2	24 h	20 µM		20.7								22.53								22.32
20	DAT	2	1	24 h	20 µM		20.19	20.425		4.68469					22.58	22.6		6.25129					23.86	23.74		7.25729
20	DAT	2	2	24 h	20 µM		20.66								22.62								23.62
21	DAT	3	1	24 h	20 µM		20.99	20.955		4.6502					22.87	22.78		6.76502					22.68	22.7		6.45924
21	DAT	3	2	24 h	20 µM		20.92								22.69								22.72
22	DAT	1	1	48 h	0 µM		21.51	22.02		5.88037	4.96754	0.843475	-0.752608		23.28	23.27		7.10599	6.76066	0.347968	-0.975684		23.14	23.105		6.26689	6.20951	0.103075	-0.0855689
22	DAT	1	2	48 h	0 µM		22.53								23.26								23.07
23	DAT	2	1	48 h	0 µM		21.34	21.025		4.80525					23.27	23.085		6.76589					22.67	22.565		6.09051
23	DAT	2	2	48 h	0 µM		20.71								22.9								22.46
24	DAT	3	1	48 h	0 µM		20.35	20.39		4.21701					23.01	22.86		6.41011					22.33	22.475		6.27112
24	DAT	3	2	48 h	0 µM		20.43								22.71								22.62
25	DAT	1	1	48 h	20 µM		20.63	20.555		4.01258	4.56506	0.480935	-0.350128		22.98	23.03		6.80252	6.83836	0.280486	-1.05338		23.33	23.415		6.55904	6.61514	0.246642	-0.4912
25	DAT	1	2	48 h	20 µM		20.48								23.08								23.5
26	DAT	2	1	48 h	20 µM		20.79	20.76		4.89001					23.57	23.555		7.13504					22.95	22.855		6.40138
26	DAT	2	2	48 h	20 µM		20.73								23.54								22.76
27	DAT	3	1	48 h	20 µM		20.62	20.6		4.7926					22.96	22.955		6.57751					27.59	27.71		6.885
27	DAT	3	2	48 h	20 µM		20.58								22.95								27.83
28	DAT	1	1	72 h	0 µM		20.57	20.375		4.82263	4.5993	0.257469	-0.384368		23.25	23.025		6.69249	6.68173	0.176263	-0.896753		22.46	22.445		6.56825	6.87985	0.271779	-0.755908
28	DAT	1	2	72 h	0 µM		20.18								22.8								22.43
29	DAT	2	1	72 h	0 µM		20.48	20.645		4.6576					22.89	22.975		6.50033					23.14	23.135		7.0033
29	DAT	2	2	72 h	0 µM		20.81								23.06								23.13
30	DAT	3	1	72 h	0 µM		20.5	20.475		4.31769					23.09	23.08		6.85237					23.2	23.135		7.06799
30	DAT	3	2	72 h	0 µM		20.45								23.07								23.07
31	DAT	1	1	72 h	20 µM		20.88	20.895		5.42967	5.06936	0.313387	-0.854423		22.37	22.4		5.94622	6.42957	0.424114	-0.644591		23.16	22.88		6.9364	6.5403	0.379518	-0.416365
31	DAT	1	2	72 h	20 µM		20.91								22.43								22.6
32	DAT	2	1	72 h	20 µM		20.71	20.625		4.86013					22.82	22.85		6.60305					22.3	22.28		6.17988
32	DAT	2	2	72 h	20 µM		20.54								22.88								22.26
33	DAT	3	1	72 h	20 µM		20.95	20.855		4.91828					23.28	23.2		6.73944					22.62	22.605		6.50464
33	DAT	3	2	72 h	20 µM		20.76								23.12								22.59
1	LAMT	1	1	0 h	N/A		20.02	19.835		3.94015	3.55994	0.551064	0		21.18	21.295		4.91964	4.78498	0.153728	0		20.81	20.575		4.12774	4.42894	0.451186	0
1	LAMT	1	2	0 h	N/A		19.65								21.41								20.34
2	LAMT	2	1	0 h	N/A		19.28	20.09		3.8117					20.88	20.895		4.8178					20.74	20.685		4.2114
2	LAMT	2	2	0 h	N/A		20.9								20.91								20.63
3	LAMT	3	1	0 h	N/A		19.17	19.22		2.92796					21.14	20.935		4.61749					20.85	20.965		4.94768
3	LAMT	3	2	0 h	N/A		19.27								20.73								21.08
4	LAMT	1	1	6 h	0 µM		19.43	19.46		3.34342	3.42466	0.177105	0.135277		21.17	21.085		5.30153	5.46615	0.183611	-0.681177		20.94	21.12		5.10219	4.6352	0.409267	-0.206258
4	LAMT	1	2	6 h	0 µM		19.49								21								21.3
5	LAMT	2	1	6 h	0 µM		19.15	19.635		3.62781					21.14	21.2		5.43276					20.58	20.72		4.46444
5	LAMT	2	2	6 h	0 µM		20.12								21.26								20.86
6	LAMT	3	1	6 h	0 µM		19.66	19.685		3.30275					21.75	21.695		5.66417					20.7	20.705		4.33896
6	LAMT	3	2	6 h	0 µM		19.71								21.64								20.71
7	LAMT	1	1	6 h	20 µM		19.09	19.255		2.98421	3.15136	0.195659	0.408578		21.12	21.275		4.88853	5.19464	0.354157	-0.409662		21.16	21.185		4.71959	5.00215	0.246707	-0.573214
7	LAMT	1	2	6 h	20 µM		19.42								21.43								21.21
8	LAMT	2	1	6 h	20 µM		19.54	19.495		3.36657					21.89	21.84		5.58253					21.23	21.405		5.11207
8	LAMT	2	2	6 h	20 µM		19.45								21.79								21.58
9	LAMT	3	1	6 h	20 µM		19.43	19.595		3.1033					21.29	21.25		5.11286					20.93	21.02		5.1748
9	LAMT	3	2	6 h	20 µM		19.76								21.21								21.11
10	LAMT	1	1	12 h	0 µM		19.28	19.285		3.25757	3.30435	0.160353	0.255588		21.93	21.715		5.24154	6.03621	0.875297	-1.25123		21.31	21.285		5.21016	4.73744	0.616024	-0.308496
10	LAMT	1	2	12 h	0 µM		19.29								21.5								21.26
11	LAMT	2	1	12 h	0 µM		19.16	19.145		3.17259					21.87	21.81		5.89269					20.81	20.93		4.96138
11	LAMT	2	2	12 h	0 µM		19.13								21.75								21.05
12	LAMT	3	1	12 h	0 µM		19.77	19.735		3.48289					24.26	22.985		6.97439					20.04	20.465		4.04076
12	LAMT	3	2	12 h	0 µM		19.7								21.71								20.89
13	LAMT	1	1	12 h	20 µM		19.29	19.375		2.96252	2.99459	0.0512947	0.565348		22.3	22.265		5.37521	5.39731	0.298724	-0.612333		21.23	21.155		4.49873	4.95015	0.481327	-0.521209
13	LAMT	1	2	12 h	20 µM		19.46								22.23								21.08
14	LAMT	2	1	12 h	20 µM		19.21	19.28		2.9675					22.83	22.915		5.70647					21.59	21.52		5.45665
14	LAMT	2	2	12 h	20 µM		19.35								23								21.45
15	LAMT	3	1	12 h	20 µM		19.49	19.475		3.05375					21.45	21.32		5.11025					21.52	21.56		4.89507
15	LAMT	3	2	12 h	20 µM		19.46								21.19								21.6
16	LAMT	1	1	24 h	0 µM		19.45	19.54		3.38752	3.35261	0.033738	0.207322		21.46	21.57		5.21875	5.11626	0.277451	-0.331282		20.68	20.785		4.75279	4.62468	0.114061	-0.195739
16	LAMT	1	2	24 h	0 µM		19.63								21.68								20.89
17	LAMT	2	1	24 h	0 µM		19.18	19.2		3.35015					21.42	21.43		5.32789					20.72	20.7		4.53417
17	LAMT	2	2	24 h	0 µM		19.22								21.44								20.68
18	LAMT	3	1	24 h	0 µM		19.57	19.45		3.32017					21.01	20.965		4.80214					20.83	20.93		4.58707
18	LAMT	3	2	24 h	0 µM		19.33								20.92								21.03
19	LAMT	1	1	24 h	20 µM		19.27	19.21		3.51252	3.4108	0.0916413	0.149134		21.05	21.07		4.61588	5.16239	0.520103	-0.377417		20.73	21.105		5.09649	5.24767	0.131387	-0.818734
19	LAMT	1	2	24 h	20 µM		19.15								21.09								21.48
20	LAMT	2	1	24 h	20 µM		18.69	19.075		3.33469					21.43	22		5.65129					21.96	21.795		5.31229
20	LAMT	2	2	24 h	20 µM		19.46								22.57								21.63
21	LAMT	3	1	24 h	20 µM		19.62	19.69		3.3852					21.25	21.235		5.22002					21.68	21.575		5.33424
21	LAMT	3	2	24 h	20 µM		19.76								21.22								21.47
22	LAMT	1	1	48 h	0 µM		20.13	20.105		3.96537	3.17754	0.689088	0.382392		21.76	21.755		5.59099	5.06566	0.530113	-0.280684		21.73	21.79		4.95189	4.42618	0.461885	0.00276443
22	LAMT	1	2	48 h	0 µM		20.08								21.75								21.85
23	LAMT	2	1	48 h	0 µM		18.91	19.1		2.88025					20.57	20.85		4.53089					20.6	20.56		4.08551
23	LAMT	2	2	48 h	0 µM		19.29								21.13								20.52
24	LAMT	3	1	48 h	0 µM		18.9	18.86		2.68701					21.58	21.525		5.07511					20.73	20.445		4.24112
24	LAMT	3	2	48 h	0 µM		18.82								21.47								20.16
25	LAMT	1	1	48 h	20 µM		19.57	19.375		2.83258	3.06173	0.268795	0.498205		21.65	21.545		5.31752	5.16002	0.169863	-0.375046		21.22	21.16		4.30404	4.05347	0.488977	0.375467
25	LAMT	1	2	48 h	20 µM		19.18								21.44								21.1
26	LAMT	2	1	48 h	20 µM		18.76	18.865		2.99501					21.32	21.4		4.98004					20.51	20.82		4.36638
26	LAMT	2	2	48 h	20 µM		18.97								21.48								21.13
27	LAMT	3	1	48 h	20 µM		19.15	19.165		3.3576					21.63	21.56		5.18251					24.61	24.315		3.49
27	LAMT	3	2	48 h	20 µM		19.18								21.49								24.02
28	LAMT	1	1	72 h	0 µM		18.67	18.995		3.44263	3.1693	0.253221	0.390632		21.46	21.355		5.02249	5.15673	0.116311	-0.371753		20.79	20.845		4.96825	5.15318	0.328963	-0.724241
28	LAMT	1	2	72 h	0 µM		19.32								21.25								20.9
29	LAMT	2	1	72 h	0 µM		18.95	19.11		3.1226					21.72	21.695		5.22033					21.06	21.09		4.9583
29	LAMT	2	2	72 h	0 µM		19.27								21.67								21.12
30	LAMT	3	1	72 h	0 µM		19.1	19.1		2.94269					21.47	21.455		5.22737					21.54	21.6		5.53299
30	LAMT	3	2	72 h	0 µM		19.1								21.44								21.66
31	LAMT	1	1	72 h	20 µM		19.58	19.545		4.07967	3.72103	0.315154	-0.16109		20.51	20.85		4.39622	4.90957	0.444772	-0.124591		21.57	21.525		5.5814	5.23364	0.315759	-0.804699
31	LAMT	1	2	72 h	20 µM		19.51								21.19								21.48
32	LAMT	2	1	72 h	20 µM		19.29	19.36		3.59513					21.19	21.4		5.15305					20.83	21.065		4.96488
32	LAMT	2	2	72 h	20 µM		19.43								21.61								21.3
33	LAMT	3	1	72 h	20 µM		19.5	19.425		3.48828					21.59	21.64		5.17944					21.27	21.255		5.15464
33	LAMT	3	2	72 h	20 µM		19.35								21.69								21.24
1	ORCA3	1	1	0 h	N/A		23.51	23.53		7.63515	7.19327	0.394146	0		22.74	22.795		6.41964	6.56331	0.450189	0		22.66	22.72		6.27274	6.28394	0.383261	0
1	ORCA3	1	2	0 h	N/A		23.55								22.85								22.78
2	ORCA3	2	1	0 h	N/A		23.27	23.345		7.0667					22.95	23.145		7.0678					22.11	22.38		5.9064
2	ORCA3	2	2	0 h	N/A		23.42								23.34								22.65
3	ORCA3	3	1	0 h	N/A		23.21	23.17		6.87796					22.51	22.52		6.20249					22.63	22.69		6.67268
3	ORCA3	3	2	0 h	N/A		23.13								22.53								22.75
4	ORCA3	1	1	6 h	0 µM		23.42	23.435		7.31842	7.49133	0.172198	-0.298057		21.6	21.515		5.73153	5.90615	0.317608	0.657156		21.58	21.53		5.51219	5.12353	0.381584	1.16041
4	ORCA3	1	2	6 h	0 µM		23.45								21.43								21.48
5	ORCA3	2	1	6 h	0 µM		23.64	23.67		7.66281					22.06	22.04		6.27276					20.8	21.005		4.74944
5	ORCA3	2	2	6 h	0 µM		23.7								22.02								21.21
6	ORCA3	3	1	6 h	0 µM		23.88	23.875		7.49275					21.72	21.745		5.71417					21.22	21.475		5.10896
6	ORCA3	3	2	6 h	0 µM		23.87								21.77								21.73
7	ORCA3	1	1	6 h	20 µM		23.17	23.225		6.95421	6.91303	0.212153	0.280245		23.46	23.585		7.19853	7.14131	0.167343	-0.577995		23.19	23.105		6.63959	7.36049	0.666678	-1.07655
7	ORCA3	1	2	6 h	20 µM		23.28								23.71								23.02
8	ORCA3	2	1	6 h	20 µM		23.18	23.23		7.10157					23.58	23.53		7.27253					23.63	23.78		7.48707
8	ORCA3	2	2	6 h	20 µM		23.28								23.48								23.93
9	ORCA3	3	1	6 h	20 µM		23.17	23.175		6.6833					22.89	23.09		6.95286					23.72	23.8		7.9548
9	ORCA3	3	2	6 h	20 µM		23.18								23.29								23.88
10	ORCA3	1	1	12 h	0 µM		23.28	23.45		7.42257	7.15602	0.382389	0.0372549		21.86	21.895		5.42154	5.78621	0.31823	0.777105		21.77	21.9		5.82516	5.64244	0.232478	0.641504
10	ORCA3	1	2	12 h	0 µM		23.62								21.93								22.03
11	ORCA3	2	1	12 h	0 µM		23.32	23.3		7.32759					21.78	21.925		6.00769					21.63	21.69		5.72138
11	ORCA3	2	2	12 h	0 µM		23.28								22.07								21.75
12	ORCA3	3	1	12 h	0 µM		22.95	22.97		6.71789					21.88	21.94		5.92939					21.78	21.805		5.38076
12	ORCA3	3	2	12 h	0 µM		22.99								22								21.83
13	ORCA3	1	1	12 h	20 µM		23.46	23.49		7.07752	6.92626	0.591563	0.267015		23.62	23.65		6.76021	7.00398	0.277826	-0.440666		23.81	24.15		7.49373	7.23848	0.457708	-0.954542
13	ORCA3	1	2	12 h	20 µM		23.52								23.68								24.49
14	ORCA3	2	1	12 h	20 µM		23.74	23.74		7.4275					24.44	24.515		7.30647					23.71	23.575		7.51165
14	ORCA3	2	2	12 h	20 µM		23.74								24.59								23.44
15	ORCA3	3	1	12 h	20 µM		22.57	22.695		6.27375					23	23.155		6.94525					23.17	23.375		6.71007
15	ORCA3	3	2	12 h	20 µM		22.82								23.31								23.58
16	ORCA3	1	1	24 h	0 µM		23.3	23.46		7.30752	7.57095	0.236543	-0.377678		22.74	22.89		6.53875	6.88293	0.485218	-0.319616		22.81	22.705		6.67279	6.70801	0.399717	-0.424072
16	ORCA3	1	2	24 h	0 µM		23.62								23.04								22.6
17	ORCA3	2	1	24 h	0 µM		23.58	23.615		7.76515					23.79	23.54		7.43789					23.32	23.29		7.12417
17	ORCA3	2	2	24 h	0 µM		23.65								23.29								23.26
18	ORCA3	3	1	24 h	0 µM		23.43	23.77		7.64017					22.8	22.835		6.67214					22.69	22.67		6.32707
18	ORCA3	3	2	24 h	0 µM		24.11								22.87								22.65
19	ORCA3	1	1	24 h	20 µM		23.93	23.895		8.19752	7.9108	0.447464	-0.717533		23.13	23.16		6.70588	6.98073	0.384422	-0.417417		23.34	23.275		7.26649	6.85101	0.359987	-0.567068
19	ORCA3	1	2	24 h	20 µM		23.86								23.19								23.21
20	ORCA3	2	1	24 h	20 µM		23.74	23.88		8.13969					23.11	23.165		6.81629					23.04	23.115		6.63229
20	ORCA3	2	2	24 h	20 µM		24.02								23.22								23.19
21	ORCA3	3	1	24 h	20 µM		23.67	23.7		7.3952					23.67	23.435		7.42002					22.95	22.895		6.65424
21	ORCA3	3	2	24 h	20 µM		23.73								23.2								22.84
22	ORCA3	1	1	48 h	0 µM		23.23	23.12		6.98037	7.02421	0.048937	0.169059		23.75	23.805		7.64099	7.07733	0.497376	-0.514018		23.5	23.31		6.47189	6.81118	0.55031	-0.527236
22	ORCA3	1	2	48 h	0 µM		23.01								23.86								23.12
23	ORCA3	2	1	48 h	0 µM		23.3	23.235		7.01525					23.27	23.21		6.89089					22.89	22.99		6.51551
23	ORCA3	2	2	48 h	0 µM		23.17								23.15								23.09
24	ORCA3	3	1	48 h	0 µM		23.22	23.25		7.07701					23.17	23.15		6.70011					23.6	23.65		7.44612
24	ORCA3	3	2	48 h	0 µM		23.28								23.13								23.7
25	ORCA3	1	1	48 h	20 µM		22.81	23.005		6.46258	7.1084	0.59274	0.084872		22.74	22.805		6.57752	6.44836	0.111869	0.114954		22.65	22.77		5.91404	5.61681	0.772348	0.667133
25	ORCA3	1	2	48 h	20 µM		23.2								22.87								22.89
26	ORCA3	2	1	48 h	20 µM		23.05	23.105		7.23501					22.7	22.805		6.38504					22.6	22.65		6.19638
26	ORCA3	2	2	48 h	20 µM		23.16								22.91								22.7
27	ORCA3	3	1	48 h	20 µM		23.45	23.435		7.6276					22.69	22.76		6.38251					25.34	25.565		4.74
27	ORCA3	3	2	48 h	20 µM		23.42								22.83								25.79
28	ORCA3	1	1	72 h	0 µM		23.49	23.585		8.03263	7.6743	0.345744	-0.481035		21.55	21.535		5.20249	5.1034	0.244098	1.45991		21.61	21.64		5.76325	5.51651	0.223307	0.767426
28	ORCA3	1	2	72 h	0 µM		23.68								21.52								21.67
29	ORCA3	2	1	72 h	0 µM		23.73	23.635		7.6476					21.29	21.3		4.82533					21.61	21.46		5.3283
29	ORCA3	2	2	72 h	0 µM		23.54								21.31								21.31
30	ORCA3	3	1	72 h	0 µM		23.53	23.5		7.34269					21.5	21.51		5.28237					21.5	21.525		5.45799
30	ORCA3	3	2	72 h	0 µM		23.47								21.52								21.55
31	ORCA3	1	1	72 h	20 µM		23.45	23.47		8.00467	7.74603	0.361252	-0.552756		22.28	22.225		5.77122	6.34124	0.50404	0.222075		22.71	22.775		6.8314	6.7803	0.185242	-0.496365
31	ORCA3	1	2	72 h	20 µM		23.49								22.17								22.84
32	ORCA3	2	1	72 h	20 µM		23.64	23.665		7.90013					22.96	22.975		6.72805					22.6	22.675		6.57488
32	ORCA3	2	2	72 h	20 µM		23.69								22.99								22.75
33	ORCA3	3	1	72 h	20 µM		23.27	23.27		7.33328					22.96	22.985		6.52444					22.82	23.035		6.93464
33	ORCA3	3	2	72 h	20 µM		23.27								23.01								23.25
1	T19H	1	1	0 h	N/A		21.46	21.41		5.51515	5.58494	0.225131	0		20.82	20.66		4.28464	4.45498	0.234783	0		21.25	21.375		4.92774	5.33394	0.511003	0
1	T19H	1	2	0 h	N/A		21.36								20.5								21.5
2	T19H	2	1	0 h	N/A		22.6	22.115		5.8367					20.65	20.8		4.7228					21.62	21.64		5.1664
2	T19H	2	2	0 h	N/A		21.63								20.95								21.66
3	T19H	3	1	0 h	N/A		21.72	21.695		5.40296					20.86	20.675		4.35749					21.9	21.925		5.90768
3	T19H	3	2	0 h	N/A		21.67								20.49								21.95
4	T19H	1	1	6 h	0 µM		21.52	21.225		5.10842	5.35133	0.270445	0.23361		21.66	21.585		5.80153	5.43449	0.662968	-0.979511		21.11	21.345		5.32719	4.69353	0.592249	0.640409
4	T19H	1	2	6 h	0 µM		20.93								21.51								21.58
5	T19H	2	1	6 h	0 µM		21.12	21.31		5.30281					21.85	21.6		5.83276					20.58	20.855		4.59944
5	T19H	2	2	6 h	0 µM		21.5								21.35								21.13
6	T19H	3	1	6 h	0 µM		21.74	22.025		5.64275					20.51	20.7		4.66917					20.46	20.52		4.15396
6	T19H	3	2	6 h	0 µM		22.31								20.89								20.58
7	T19H	1	1	6 h	20 µM		21.01	21.275		5.00421	5.29803	0.425983	0.286912		21.06	21.035		4.64853	4.88797	0.840809	-0.432995		21.55	21.225		4.75959	4.98549	0.367722	0.348453
7	T19H	1	2	6 h	20 µM		21.54								21.01								20.9
8	T19H	2	1	6 h	20 µM		22.04	21.915		5.78657					21.97	22.08		5.82253					21.1	21.08		4.78707
8	T19H	2	2	6 h	20 µM		21.79								22.19								21.06
9	T19H	3	1	6 h	20 µM		21.76	21.595		5.1033					20.52	20.33		4.19286					21.17	21.255		5.4098
9	T19H	3	2	6 h	20 µM		21.43								20.14								21.34
10	T19H	1	1	12 h	0 µM		20.77	21.01		4.98257	5.32768	0.307579	0.257255		21.08	21.18		4.70654	5.55287	0.733496	-1.0979		21.58	21.545		5.47016	5.20577	0.463337	0.128171
10	T19H	1	2	12 h	0 µM		21.25								21.28								21.51
11	T19H	2	1	12 h	0 µM		21.53	21.4		5.42759					21.85	21.865		5.94769					21.54	21.445		5.47638
11	T19H	2	2	12 h	0 µM		21.27								21.88								21.35
12	T19H	3	1	12 h	0 µM		21.81	21.825		5.57289					21.89	22.015		6.00439					21.3	21.095		4.67076
12	T19H	3	2	12 h	0 µM		21.84								22.14								20.89
13	T19H	1	1	12 h	20 µM		21.63	21.595		5.18252	5.28459	0.150559	0.300348		22.69	22.59		5.70021	5.50231	0.406052	-1.04733		20.88	21.07		4.41373	5.08681	0.814085	0.247125
13	T19H	1	2	12 h	20 µM		21.56								22.49								21.26
14	T19H	2	1	12 h	20 µM		21.85	21.77		5.4575					23.03	22.98		5.77147					21.94	22.055		5.99165
14	T19H	2	2	12 h	20 µM		21.69								22.93								22.17
15	T19H	3	1	12 h	20 µM		21.76	21.635		5.21375					21.32	21.245		5.03525					21.45	21.52		4.85507
15	T19H	3	2	12 h	20 µM		21.51								21.17								21.59
16	T19H	1	1	24 h	0 µM		21.65	21.7		5.54752	5.49928	0.273222	0.0856554		21.22	21.335		4.98375	5.27959	0.548844	-0.824616		21.19	21.075		5.04279	5.17634	0.641563	0.157595
16	T19H	1	2	24 h	0 µM		21.75								21.45								20.96
17	T19H	2	1	24 h	0 µM		21.6	21.055		5.20515					21.98	22.015		5.91289					22.11	22.04		5.87417
17	T19H	2	2	24 h	0 µM		20.51								22.05								21.97
18	T19H	3	1	24 h	0 µM		21.87	21.875		5.74517					21.05	21.105		4.94214					21.11	20.955		4.61207
18	T19H	3	2	24 h	0 µM		21.88								21.16								20.8
19	T19H	1	1	24 h	20 µM		21.35	21.35		5.65252	5.43747	0.383512	0.147467		21.1	21.27		4.81588	4.98073	0.167776	-0.525751		21.18	21.415		5.40649	5.45101	0.715069	-0.117068
19	T19H	1	2	24 h	20 µM		21.35								21.44								21.65
20	T19H	2	1	24 h	20 µM		20.25	20.735		4.99469					21.37	21.5		5.15129					22.7	22.67		6.18729
20	T19H	2	2	24 h	20 µM		21.22								21.63								22.64
21	T19H	3	1	24 h	20 µM		21.75	21.97		5.6652					20.94	20.99		4.97502					21.12	21		4.75924
21	T19H	3	2	24 h	20 µM		22.19								21.04								20.88
22	T19H	1	1	48 h	0 µM		21.9	21.94		5.80037	5.49754	0.397809	0.087392		21.23	21.27		5.10599	4.71566	0.378548	-0.260684		21.66	21.875		5.03689	4.64451	0.352259	0.689431
22	T19H	1	2	48 h	0 µM		21.98								21.31								22.09
23	T19H	2	1	48 h	0 µM		21.87	21.865		5.64525					21.04	21.01		4.69089					20.77	20.83		4.35551
23	T19H	2	2	48 h	0 µM		21.86								20.98								20.89
24	T19H	3	1	48 h	0 µM		21.24	21.22		5.04701					20.76	20.8		4.35011					20.65	20.745		4.54112
24	T19H	3	2	48 h	0 µM		21.2								20.84								20.84
25	T19H	1	1	48 h	20 µM		22.01	22.22		5.67758	5.56006	0.172035	0.024872		21.06	20.87		4.64252	4.36836	0.419827	0.0866203		21.81	21.445		4.58904	4.12681	0.548986	1.20713
25	T19H	1	2	48 h	20 µM		22.43								20.68								21.08
26	T19H	2	1	48 h	20 µM		21.45	21.51		5.64001					20.25	20.305		3.88504					20.8	20.725		4.27138
26	T19H	2	2	48 h	20 µM		21.57								20.36								20.65
27	T19H	3	1	48 h	20 µM		21.09	21.17		5.3626					21.16	20.955		4.57751					24.05	24.345		3.52
27	T19H	3	2	48 h	20 µM		21.25								20.75								24.64
28	T19H	1	1	72 h	0 µM		20.03	20.435		4.88263	4.75597	0.629668	0.828965		20.89	21.035		4.70249	4.9984	0.260364	-0.543419		21.23	21.225		5.34825	5.36318	0.252984	-0.029241
28	T19H	1	2	72 h	0 µM		20.84								21.18								21.22
29	T19H	2	1	72 h	0 µM		18.98	20.06		4.0726					21.5	21.575		5.10033					21.81	21.755		5.6233
29	T19H	2	2	72 h	0 µM		21.14								21.65								21.7
30	T19H	3	1	72 h	0 µM		21.45	21.47		5.31269					22.11	21.42		5.19237					21.03	21.185		5.11799
30	T19H	3	2	72 h	0 µM		21.49								20.73								21.34
31	T19H	1	1	72 h	20 µM		20.61	20.555		5.08967	5.40603	0.274336	0.17891		20.71	20.81		4.35622	4.6829	0.283001	-0.227925		21.12	21.2		5.2564	5.16364	0.568089	0.170301
31	T19H	1	2	72 h	20 µM		20.5								20.91								21.28
32	T19H	2	1	72 h	20 µM		21.66	21.315		5.55013					21.07	21.1		4.85305					20.54	20.655		4.55488
32	T19H	2	2	72 h	20 µM		20.97								21.13								20.77
33	T19H	3	1	72 h	20 µM		21.35	21.515		5.57828					21.31	21.3		4.83944					21.87	21.78		5.67964
33	T19H	3	2	72 h	20 µM		21.68								21.29								21.69
